# Supplementary material for: (4-Acetyl­phenolato)(subphthalo­cyaninato)boron(III)
Source: Acta Crystallogr Sect E Struct Rep Online. 2010 Nov 20;66(Pt 12):o3246. doi: 10.1107/S1600536810046003 (PMC3011621; doi:10.1107/S1600536810046003)
Supplement: Supplementary file 2 [file e-66-o3246-Isup2.hkl]

# 
# h,k,l, Fc-squared, Fo-squared, sigma(Fo-squared) and status flag 
# 
data_I
_shelx_title ' k1040 in P-1' 
_shelx_refln_list_code          4 
_shelx_F_calc_maximum      112.84 
_exptl_crystal_F_000       548.00 
_reflns_d_resolution_high  0.8396 
 
loop_ 
 _symmetry_equiv_pos_as_xyz 
 'x, y, z' 
 '-x, -y, -z' 
 
_cell_length_a    10.5471 
_cell_length_b    10.5786 
_cell_length_c    11.5375 
_cell_angle_alpha  77.446 
_cell_angle_beta   88.817 
_cell_angle_gamma  83.966 
 
_shelx_F_squared_multiplier     1.000 
 
loop_ 
 _refln_index_h 
 _refln_index_k 
 _refln_index_l 
 _refln_F_squared_calc 
 _refln_F_squared_meas 
 _refln_F_squared_sigma 
 _refln_observed_status 
   2   0   0      150.84      133.46      8.98 o 
   3   0   0     1020.53      975.81     45.03 o 
   4   0   0       92.23      100.60      8.94 o 
   5   0   0     1071.99     1120.90     45.49 o 
   6   0   0      224.77      254.98     13.80 o 
   7   0   0        3.18       17.77      4.66 o 
   8   0   0       32.15       27.60      4.84 o 
   9   0   0        1.12       -7.40     11.53 o 
  10   0   0       75.77       77.57     18.87 o 
  11   0   0       65.82       35.56     17.78 o 
  12   0   0       18.88      -15.59     15.59 o 
 -12   1   0        0.00       22.14     15.49 o 
 -11   1   0        3.78       -8.84     15.49 o 
 -10   1   0       39.96       40.92     16.59 o 
  -9   1   0      166.03      176.98     24.39 o 
  -8   1   0       37.15       26.25     12.66 o 
  -7   1   0      370.55      403.72     16.58 o 
  -6   1   0      124.18       99.82     11.67 o 
  -5   1   0      338.56      331.77     19.26 o 
  -4   1   0        3.64        2.31      4.37 o 
  -3   1   0      426.39      412.87     21.52 o 
  -2   1   0      850.60      775.87     32.15 o 
  -1   1   0     5816.08     5584.03    159.71 o 
   1   1   0     5577.55     5008.83    130.89 o 
   2   1   0      968.82      889.10     42.67 o 
   3   1   0      769.52      717.33     26.73 o 
   4   1   0     2184.61     2061.32     71.60 o 
   5   1   0      121.39      102.64     12.74 o 
   6   1   0      532.53      592.93     42.92 o 
   7   1   0      101.59      103.29      8.49 o 
   8   1   0        8.28        8.63      8.13 o 
   9   1   0       66.67       84.18     14.80 o 
  10   1   0      184.02      184.60     25.63 o 
  11   1   0       67.28       44.59     20.06 o 
  12   1   0       82.79      111.74     36.85 o 
 -12   2   0        1.28       26.41     26.41 o 
 -11   2   0       29.96       48.56     23.14 o 
 -10   2   0       16.36       29.79     19.86 o 
  -9   2   0        3.50       20.95     14.30 o 
  -8   2   0      422.80      439.63     34.39 o 
  -7   2   0       47.89       57.33     15.00 o 
  -6   2   0      679.51      713.79     40.54 o 
  -5   2   0      190.30      193.46     13.72 o 
  -4   2   0      189.19      182.16     12.23 o 
  -3   2   0      220.15      195.41     11.44 o 
  -2   2   0     5355.08     5248.51    267.54 o 
  -1   2   0      838.70      756.87     20.44 o 
   0   2   0      757.99      660.07     16.60 o 
   1   2   0       33.92       30.29      1.80 o 
   2   2   0     1556.26     1460.64     64.13 o 
   3   2   0     3489.79     3478.86    139.53 o 
   4   2   0      120.71       96.77      6.15 o 
   5   2   0     1610.09     1738.15     86.52 o 
   6   2   0        0.60        0.82      5.69 o 
   7   2   0        4.47       16.92      9.86 o 
   8   2   0      160.49      171.20     13.05 o 
   9   2   0        8.26       11.35      5.10 o 
  10   2   0       74.88       78.07     23.44 o 
  11   2   0       34.85       26.81     22.35 o 
  12   2   0        0.39       -2.28     14.60 o 
 -11   3   0        0.19      -13.21     15.39 o 
 -10   3   0      107.13       60.34     18.97 o 
  -9   3   0       89.43       64.68     33.27 o 
  -8   3   0        1.42        2.11      2.77 o 
  -7   3   0       29.49       25.50      4.84 o 
  -6   3   0       32.79       28.77      4.05 o 
  -5   3   0      614.78      585.70     71.10 o 
  -4   3   0     1055.01     1102.38     78.07 o 
  -3   3   0     1690.44     1595.73     62.57 o 
  -2   3   0     2147.06     2012.51     71.48 o 
  -1   3   0      236.97      221.81      7.92 o 
   0   3   0       46.87       42.69      2.48 o 
   1   3   0        2.79        3.40      1.76 o 
   2   3   0      467.10      421.22     12.34 o 
   3   3   0      221.22      231.80      9.51 o 
   4   3   0      535.32      597.78     33.94 o 
   5   3   0        2.86       20.79     42.56 o 
   6   3   0      731.16      790.14     37.19 o 
   7   3   0      302.09      317.73     39.58 o 
   8   3   0       29.66       29.90      7.03 o 
   9   3   0      643.60      737.28     42.24 o 
  10   3   0      120.26      110.97     30.10 o 
  11   3   0        3.72       11.22     20.26 o 
  12   3   0       22.99       22.54     18.07 o 
 -11   4   0        4.89      -13.21     16.48 o 
 -10   4   0       15.69      -11.02     20.95 o 
  -9   4   0       39.66       18.91      7.16 o 
  -8   4   0       35.96       35.86      4.69 o 
  -7   4   0       20.28       19.99      7.70 o 
  -6   4   0      156.75      150.65     16.38 o 
  -5   4   0        9.92        6.79      3.54 o 
  -4   4   0       37.21       41.99      4.48 o 
  -3   4   0      593.80      605.55     22.51 o 
  -2   4   0       26.29       27.13      3.26 o 
  -1   4   0     1004.87     1016.02     34.63 o 
   0   4   0      148.04      157.92      6.68 o 
   1   4   0      190.60      184.10      6.82 o 
   2   4   0      246.67      258.56     10.34 o 
   3   4   0        5.69        6.71      3.18 o 
   4   4   0      337.21      356.91     12.40 o 
   5   4   0      130.16      133.35      9.04 o 
   6   4   0        5.04        0.30      4.07 o 
   7   4   0      161.22      183.39     11.39 o 
   8   4   0        3.84       12.67      5.47 o 
   9   4   0      286.91      295.77     18.39 o 
  10   4   0        5.88       -4.47     11.22 o 
  11   4   0        0.01        4.47     10.13 o 
  12   4   0        1.28      -21.55     21.55 o 
 -10   5   0      138.71      180.69     33.08 o 
  -9   5   0      172.53      160.57     39.04 o 
  -8   5   0       11.58       10.74      5.76 o 
  -7   5   0       74.93       55.71     13.26 o 
  -6   5   0      278.23      287.51     15.34 o 
  -5   5   0       68.97       59.60      6.77 o 
  -4   5   0      129.80      132.18      9.49 o 
  -3   5   0       79.75       79.68     12.11 o 
  -2   5   0      614.21      657.51     22.32 o 
  -1   5   0       90.89       89.00      4.43 o 
   0   5   0     1553.16     1612.52     45.20 o 
   1   5   0      359.08      381.45     11.65 o 
   2   5   0      131.96      144.69      5.05 o 
   3   5   0      777.52      865.49     30.62 o 
   4   5   0       78.41       80.92      5.04 o 
   5   5   0      124.01      122.50      9.39 o 
   6   5   0      456.37      477.34     33.86 o 
   7   5   0       99.62       85.50     14.67 o 
   8   5   0      215.24      228.86     25.50 o 
   9   5   0       23.35       15.26     10.05 o 
  10   5   0        1.80        5.60      9.16 o 
  11   5   0       12.67        2.28     13.51 o 
 -10   6   0       98.23      100.12     27.51 o 
  -9   6   0        8.63        8.63     15.49 o 
  -8   6   0       53.57       44.16      8.86 o 
  -7   6   0      386.55      344.54     33.56 o 
  -6   6   0       51.85       53.92     16.24 o 
  -5   6   0       34.15       24.13      6.84 o 
  -4   6   0      269.61      286.88     18.15 o 
  -3   6   0       21.53       23.22      5.28 o 
  -2   6   0       55.65       49.08      6.15 o 
  -1   6   0     1491.73     1492.82     67.85 o 
   0   6   0        2.68       -0.52      3.42 o 
   1   6   0      513.62      537.16     21.56 o 
   2   6   0        9.82       17.39     36.40 o 
   3   6   0        3.33        4.58      2.93 o 
   4   6   0      137.60      143.16      8.81 o 
   5   6   0       95.20       96.87     10.25 o 
   6   6   0       64.92       66.08      7.16 o 
   7   6   0       43.12       34.95      6.93 o 
   8   6   0       15.17        6.85     11.14 o 
   9   6   0        3.45       -6.05      8.85 o 
  10   6   0       16.90       -5.66     15.69 o 
  11   6   0        0.29       13.60     11.32 o 
  -9   7   0        4.14       -4.37     14.30 o 
  -8   7   0       27.91       26.91     19.12 o 
  -7   7   0       22.02        6.27      7.95 o 
  -6   7   0      148.63      147.28     21.51 o 
  -5   7   0       20.07       12.51      6.51 o 
  -4   7   0        0.01       -3.92      5.23 o 
  -3   7   0      143.45      152.98      9.67 o 
  -2   7   0       80.28       75.59      8.24 o 
  -1   7   0       40.65       34.27      5.89 o 
   0   7   0       13.09       11.17      7.80 o 
   1   7   0      104.73      103.46      6.55 o 
   2   7   0        9.98       13.31     11.40 o 
   3   7   0      531.31      515.32     32.85 o 
   4   7   0      476.80      536.65     25.18 o 
   5   7   0      147.44      136.26     11.60 o 
   6   7   0        1.08        5.97      4.36 o 
   7   7   0        2.68       -1.54      5.35 o 
   8   7   0        5.51       -0.28      9.76 o 
   9   7   0        0.14        5.22     10.33 o 
  10   7   0        1.33        3.38     13.51 o 
  11   7   0       11.02        0.00     19.27 o 
  -8   8   0        0.16      -10.15     18.27 o 
  -7   8   0       52.30       68.55     19.12 o 
  -6   8   0        1.87       -6.08      9.40 o 
  -5   8   0       21.50        6.40     12.98 o 
  -4   8   0      196.25      200.19     24.33 o 
  -3   8   0       66.48       62.49      9.45 o 
  -2   8   0        6.60       11.01      4.50 o 
  -1   8   0      860.81      928.85     77.56 o 
   0   8   0       33.76       33.88      9.23 o 
   1   8   0        1.24       -0.36      1.75 o 
   2   8   0        0.89        8.50      7.48 o 
   3   8   0       87.07       56.36     11.43 o 
   4   8   0      643.40      590.01     42.89 o 
   5   8   0        0.09        2.79      4.24 o 
   6   8   0      796.63      932.09     64.87 o 
   7   8   0        0.01       -2.18      6.65 o 
   8   8   0        0.02       -6.17      6.17 o 
   9   8   0       16.69       -4.47     11.22 o 
  10   8   0       10.39        5.66      9.04 o 
  -7   9   0        0.00        8.34     13.55 o 
  -6   9   0        7.36        6.79      8.67 o 
  -5   9   0        4.70        7.16      8.58 o 
  -4   9   0       52.39       56.86     10.18 o 
  -3   9   0       18.17       16.11      5.23 o 
  -2   9   0        6.88       17.01      5.35 o 
  -1   9   0      963.64      969.21     49.65 o 
   0   9   0      163.55      161.43     11.22 o 
   1   9   0      488.89      435.32     94.03 o 
   2   9   0      294.55      232.36     48.30 o 
   3   9   0        0.15       28.20     24.92 o 
   4   9   0        9.86       -5.46     11.92 o 
   5   9   0      769.31      750.50     64.49 o 
   7   9   0      107.59      127.54     13.81 o 
  -6  10   0        0.83       -0.97      9.41 o 
  -5  10   0       11.09       15.01     10.85 o 
  -4  10   0      211.25      237.45     23.66 o 
  -3  10   0       13.74       14.68      8.83 o 
  -2  10   0        0.02        4.63     10.77 o 
  -1  10   0        4.66       13.78      6.43 o 
   0  10   0      158.86      159.44     18.38 o 
   1  10   0       26.56        9.73     10.82 o 
   2  10   0       52.06       41.22     17.38 o 
   3  10   0       17.52       10.82     15.09 o 
   4  10   0       18.84       10.82     15.09 o 
  -4  11   0        7.82        5.14     11.25 o 
  -3  11   0        0.02        0.24      6.93 o 
  -2  11   0        0.12       13.33      8.96 o 
  -1  11   0        0.01        8.10     11.62 o 
   0  11   0        0.09       32.47     26.02 o 
   1  11   0       19.86       60.58     18.37 o 
   2  11   0      108.45       86.42     23.84 o 
   3  11   0       90.97       42.01     26.92 o 
   4  11   0       18.89      374.49    130.29 o 
  -1  12   0        9.69       13.11     15.29 o 
   0  12   0        0.59      -15.19     20.56 o 
   1  12   0        6.03       18.37     20.56 o 
   2  12   0        1.76        9.73     15.09 o 
   3  12   0        9.99       22.54     21.55 o 
  -1 -11   1        0.04        0.00     12.71 o 
   0 -11   1       14.91        4.27     20.26 o 
   1 -11   1       21.10       63.26     29.00 o 
   2 -11   1       30.94       52.93     21.65 o 
   3 -11   1        0.55       -3.28     17.48 o 
  -2 -10   1        7.04       20.16     15.89 o 
  -1 -10   1       51.83       36.05     24.43 o 
   0 -10   1      270.17      217.34     38.46 o 
   1 -10   1        7.22        3.30      4.15 o 
   2 -10   1      101.02       86.73     20.09 o 
   3 -10   1       23.85       37.56     12.96 o 
   4 -10   1       22.53       30.69     12.29 o 
   5 -10   1        0.73       -7.95     10.53 o 
  -3  -9   1      349.20      334.30     43.84 o 
  -2  -9   1        7.41        4.27     15.89 o 
  -1  -9   1        3.39        3.18      9.53 o 
   0  -9   1       63.05       40.52     14.90 o 
   1  -9   1      173.74      189.62     15.54 o 
   2  -9   1        2.86       13.49      5.19 o 
   3  -9   1      215.03      187.01     24.83 o 
   4  -9   1       91.35       83.36     10.57 o 
   5  -9   1      130.77      187.31    172.69 o 
   6  -9   1        8.19       -7.96     12.16 o 
   7  -9   1      158.09      256.30     28.71 o 
  -9  -8   1        0.01        0.00     11.42 o 
  -8  -8   1       47.57       44.29     12.51 o 
  -7  -8   1        1.67       -4.87      4.87 o 
  -6  -8   1        0.27        0.95      4.97 o 
  -5  -8   1       18.94       -1.09     11.02 o 
  -4  -8   1     1580.80     1007.28     84.03 o 
  -3  -8   1       12.16       21.05      8.77 o 
  -2  -8   1       11.36        1.02     11.10 o 
  -1  -8   1      183.10      146.13     15.59 o 
   0  -8   1      211.33      228.40     21.29 o 
   1  -8   1       54.87       49.22      5.88 o 
   2  -8   1      236.53      248.11     13.77 o 
   3  -8   1        3.77        0.35      5.39 o 
   4  -8   1      135.76      143.11     15.14 o 
   5  -8   1      256.17      277.43     20.71 o 
   6  -8   1        0.04       11.44      6.28 o 
   7  -8   1       46.62       53.50     24.88 o 
   8  -8   1        7.02        4.45     11.95 o 
 -10  -7   1        1.41        3.38     13.60 o 
  -9  -7   1        0.79       -2.28      6.75 o 
  -8  -7   1      177.69      164.54     13.61 o 
  -7  -7   1      321.50      312.74     20.70 o 
  -6  -7   1      107.37      112.64     12.90 o 
  -5  -7   1      178.46      184.82      7.73 o 
  -4  -7   1       24.37        9.26      7.52 o 
  -3  -7   1      186.02      204.69     25.08 o 
  -2  -7   1       43.59       43.61      9.24 o 
  -1  -7   1       16.95        5.88      7.34 o 
   0  -7   1      108.06      110.55     10.68 o 
   1  -7   1       39.44       40.44      8.87 o 
   2  -7   1      629.21      656.21     46.37 o 
   3  -7   1       36.91       28.83      4.71 o 
   4  -7   1        9.82        6.28      4.27 o 
   5  -7   1        0.47       -3.67      6.14 o 
   6  -7   1       20.88        6.52      5.93 o 
   7  -7   1       52.09       60.03     20.51 o 
   8  -7   1       11.62       -8.75     11.25 o 
   9  -7   1        0.01       29.79     23.14 o 
 -11  -6   1       32.01       43.20     20.46 o 
 -10  -6   1        5.57        0.00     14.70 o 
  -9  -6   1       82.22      110.14     47.63 o 
  -8  -6   1       19.55       14.30      6.03 o 
  -7  -6   1      118.52      111.69     11.04 o 
  -6  -6   1     1061.24     1237.76     76.74 o 
  -5  -6   1      227.13      246.32     15.51 o 
  -4  -6   1      310.31      328.05     21.00 o 
  -3  -6   1        0.18       -0.45      4.52 o 
  -2  -6   1        3.44       -4.60      5.14 o 
  -1  -6   1       45.66       46.61      6.10 o 
   0  -6   1      104.88      115.93      5.07 o 
   1  -6   1       15.00       12.56      3.01 o 
   2  -6   1       10.09       16.73      3.92 o 
   3  -6   1        2.41       -1.97     11.99 o 
   4  -6   1       12.19        0.78      4.60 o 
   5  -6   1       14.88       14.77      5.89 o 
   6  -6   1        0.56        3.95      4.66 o 
   7  -6   1        4.09        9.65      6.78 o 
   8  -6   1       17.14        0.92      7.38 o 
   9  -6   1      174.06      156.03     57.32 o 
  10  -6   1        0.03        4.37     24.13 o 
 -11  -5   1        0.66        1.09     16.98 o 
 -10  -5   1       74.47       73.78     16.14 o 
  -9  -5   1       71.09       82.45      8.37 o 
  -8  -5   1        1.57       -1.21      5.10 o 
  -7  -5   1      533.49      594.42     32.59 o 
  -6  -5   1       99.88      104.10      7.87 o 
  -5  -5   1      133.58      132.59      8.10 o 
  -4  -5   1        7.18        6.33      2.40 o 
  -3  -5   1     1601.17     1714.04     79.43 o 
  -2  -5   1      186.39      160.30     11.46 o 
  -1  -5   1      218.27      196.87     10.39 o 
   0  -5   1      389.31      394.09     14.05 o 
   1  -5   1     1282.04     1425.13     49.83 o 
   2  -5   1       50.53       53.68      4.89 o 
   3  -5   1       53.73       47.68      5.49 o 
   4  -5   1      275.47      281.19     14.02 o 
   5  -5   1       78.90       70.07      9.13 o 
   6  -5   1      245.55      238.53     26.37 o 
   7  -5   1       16.40       13.68      8.19 o 
   8  -5   1       58.83       60.75     25.87 o 
   9  -5   1       37.13       34.46     18.12 o 
  10  -5   1        3.60       -8.74     24.13 o 
 -12  -4   1       34.77       27.31     17.08 o 
 -11  -4   1        0.01       18.07     14.70 o 
 -10  -4   1       20.24       19.06      8.38 o 
  -9  -4   1        8.93       17.52     16.08 o 
  -8  -4   1        4.55        4.55      4.73 o 
  -7  -4   1       23.63       20.62      7.38 o 
  -6  -4   1      229.66      234.70     12.74 o 
  -5  -4   1      105.10       96.18     12.55 o 
  -4  -4   1       34.07       32.27     13.04 o 
  -3  -4   1        1.41        8.44      5.00 o 
  -2  -4   1       25.01       25.64      4.61 o 
  -1  -4   1     3312.49     3062.24     89.29 o 
   0  -4   1      141.69      145.41      5.25 o 
   1  -4   1       58.42       53.16      4.07 o 
   2  -4   1      591.48      577.16     20.78 o 
   3  -4   1       94.06      105.92      7.34 o 
   4  -4   1        0.61       -0.47      3.73 o 
   5  -4   1       36.84       27.49      7.48 o 
   6  -4   1      151.29      145.54      9.78 o 
   7  -4   1        7.29       -1.99      5.02 o 
   8  -4   1        4.65        4.73      6.85 o 
   9  -4   1      190.55      125.31     85.64 o 
  10  -4   1       29.33       20.24     19.71 o 
  11  -4   1        4.17       14.20     27.31 o 
 -12  -3   1       15.09       13.60     19.27 o 
 -11  -3   1        2.67       21.36     20.01 o 
 -10  -3   1      123.14      116.70     12.44 o 
  -9  -3   1      107.39      105.60     16.72 o 
  -8  -3   1       70.58       75.37      8.20 o 
  -7  -3   1        2.00        0.88      3.51 o 
  -6  -3   1      756.14      813.70     27.48 o 
  -5  -3   1       42.88       38.03      4.45 o 
  -4  -3   1     1299.68     1335.84     54.26 o 
  -3  -3   1       22.04       22.08      2.67 o 
  -2  -3   1       30.73       27.04      2.43 o 
  -1  -3   1       14.15        2.95      3.01 o 
   0  -3   1       54.81       50.42      2.64 o 
   1  -3   1      374.24      374.24     13.37 o 
   2  -3   1      719.37      664.20     22.44 o 
   3  -3   1      142.79      126.83      9.32 o 
   4  -3   1        1.46       -3.28      3.28 o 
   5  -3   1        4.34        3.28      4.01 o 
   6  -3   1       46.63       60.09     10.93 o 
   7  -3   1        0.48       16.28      9.19 o 
   8  -3   1        6.05       -5.05     11.12 o 
   9  -3   1       64.71       39.33     21.85 o 
  10  -3   1       19.72        1.09     22.94 o 
  11  -3   1        2.16      -21.85     21.85 o 
 -12  -2   1        2.26       29.39     20.36 o 
 -11  -2   1       10.85       20.99     10.99 o 
 -10  -2   1       71.89       82.93     10.72 o 
  -9  -2   1      116.70      123.19      9.85 o 
  -8  -2   1       61.36       69.01      8.11 o 
  -7  -2   1       81.58       86.44     10.71 o 
  -6  -2   1      241.26      240.84     12.61 o 
  -5  -2   1      638.09      617.88     22.83 o 
  -4  -2   1      144.99      146.93      7.18 o 
  -3  -2   1       66.87       65.81      3.76 o 
  -2  -2   1      272.59      223.91      8.58 o 
  -1  -2   1      238.95      221.02     11.80 o 
   0  -2   1      550.23      473.71     12.36 o 
   1  -2   1        6.99        9.17      1.92 o 
   2  -2   1     2705.81     2564.12     72.58 o 
   3  -2   1       13.14        9.91      3.19 o 
   4  -2   1      396.73      408.16     17.00 o 
   5  -2   1      498.87      585.38     27.73 o 
   6  -2   1       28.87       24.99      8.16 o 
   7  -2   1        2.81       -4.21      8.72 o 
   8  -2   1       45.31       38.24      8.98 o 
   9  -2   1       29.89       37.14     13.11 o 
  10  -2   1      214.39      231.71     37.16 o 
  11  -2   1       93.92      104.99     28.41 o 
  12  -2   1        0.53      -18.57     25.12 o 
 -12  -1   1        2.97        0.00     16.88 o 
 -11  -1   1       53.49       50.45     17.98 o 
 -10  -1   1        0.01       -0.69      9.59 o 
  -9  -1   1      321.72      319.02     26.57 o 
  -8  -1   1       73.49       73.40      8.67 o 
  -7  -1   1       85.98      100.59      9.09 o 
  -6  -1   1      134.15      164.62     11.48 o 
  -5  -1   1      369.76      382.26     21.99 o 
  -4  -1   1      202.20      196.75     10.34 o 
  -3  -1   1      174.50      142.27      9.01 o 
  -2  -1   1       78.21       78.44      4.22 o 
  -1  -1   1     7554.81     7194.47    238.73 o 
   0  -1   1     7322.25     7306.04    189.43 o 
   1  -1   1     3358.06     2994.70    160.01 o 
   2  -1   1     2069.88     1856.92     49.88 o 
   3  -1   1     2934.67     2951.99     95.52 o 
   4  -1   1        5.94        5.60      5.00 o 
   5  -1   1        0.29        3.45      5.81 o 
   6  -1   1      305.39      292.88     20.71 o 
   7  -1   1       17.55       19.14      7.68 o 
   8  -1   1       41.04       42.02     10.12 o 
   9  -1   1      107.54      124.57     21.85 o 
  10  -1   1       15.73       21.85     20.76 o 
  11  -1   1       44.62       17.58     15.29 o 
  12  -1   1        1.61       21.95     17.58 o 
 -12   0   1       23.38       22.34     24.63 o 
 -11   0   1        0.39      -12.31     18.97 o 
 -10   0   1        5.54        1.83      4.09 o 
  -9   0   1        8.89       12.02      5.65 o 
  -8   0   1      414.17      474.05     27.35 o 
  -7   0   1       63.36       56.27     10.15 o 
  -6   0   1       17.82       12.43      5.71 o 
  -5   0   1     1260.18     1402.09     57.72 o 
  -4   0   1      110.79      112.49     11.83 o 
  -3   0   1      539.38      493.50     27.86 o 
  -2   0   1      650.01      604.41     24.98 o 
  -1   0   1     1108.05     1048.56     36.70 o 
   1   0   1      386.30      403.56     15.87 o 
   2   0   1     5181.00     4929.58    139.22 o 
   3   0   1     7122.88     7232.85    198.49 o 
   4   0   1     1633.73     1612.77     59.23 o 
   5   0   1      177.15      189.98     11.73 o 
   6   0   1      880.39      916.99     50.94 o 
   7   0   1      223.54      231.26     18.45 o 
   8   0   1       16.56       11.09      9.44 o 
   9   0   1        1.03       -2.24     11.72 o 
  10   0   1        0.15        7.65     11.02 o 
  11   0   1       60.10       78.06     26.42 o 
  12   0   1        0.38       15.39     18.67 o 
 -12   1   1       17.49        2.18     23.44 o 
 -11   1   1      214.40      216.10     39.05 o 
 -10   1   1      192.07      203.49     15.18 o 
  -9   1   1       11.74       10.62      5.57 o 
  -8   1   1      119.22      130.28     19.97 o 
  -7   1   1       81.89       85.41     11.55 o 
  -6   1   1      894.29      939.11     39.68 o 
  -5   1   1       40.94       42.77      7.73 o 
  -4   1   1      113.78      107.32      9.42 o 
  -3   1   1      133.34      111.91     10.85 o 
  -2   1   1     2983.29     2933.20    102.61 o 
  -1   1   1     1627.65     1427.58     50.43 o 
   1   1   1     9434.21     9614.86    269.27 o 
   2   1   1     1097.32     1025.86     37.96 o 
   3   1   1     5815.40     5469.19    294.25 o 
   4   1   1      642.41      630.09     24.10 o 
   5   1   1      458.37      493.57     23.20 o 
   6   1   1      255.87      255.86     15.96 o 
   7   1   1       13.72       11.55      5.31 o 
   8   1   1       32.87       26.41     17.13 o 
   9   1   1        4.80       -1.56      8.27 o 
  10   1   1       30.19       35.26     20.95 o 
  11   1   1       25.62       31.98     23.24 o 
  12   1   1       54.80       35.46     17.68 o 
 -12   2   1       10.96       27.71     25.52 o 
 -11   2   1       26.55        8.84     14.40 o 
 -10   2   1        0.29       24.74     13.41 o 
  -9   2   1       43.17       33.27     12.22 o 
  -8   2   1        5.90        2.17      7.20 o 
  -7   2   1       38.21       25.21      6.14 o 
  -6   2   1       42.64       35.09      4.95 o 
  -5   2   1       81.04       73.50      9.51 o 
  -4   2   1        2.80        1.00      1.98 o 
  -3   2   1     1694.86     1542.25     86.80 o 
  -2   2   1    12614.97    12870.45    660.80 o 
  -1   2   1     7667.96     7517.17    221.05 o 
   0   2   1       17.61       20.85      5.86 o 
   1   2   1     1526.15     1419.54     45.99 o 
   2   2   1      304.38      322.67     23.51 o 
   3   2   1      362.19      330.02     12.88 o 
   4   2   1       28.28       23.21      4.47 o 
   5   2   1      158.79      173.24     15.75 o 
   6   2   1       94.38       80.34     14.80 o 
   7   2   1       17.38       15.90     15.34 o 
   8   2   1      109.37      101.24     14.06 o 
   9   2   1       49.97       60.87     12.71 o 
  10   2   1      191.93      225.74     28.81 o 
  11   2   1        0.93      -13.31     17.78 o 
  12   2   1       77.48      101.21     31.19 o 
 -11   3   1       41.74       37.64     25.42 o 
 -10   3   1      200.59      182.72     36.56 o 
  -9   3   1       51.62       56.51     18.87 o 
  -8   3   1      157.60      141.63     10.09 o 
  -7   3   1        3.24       -3.63      5.93 o 
  -6   3   1      243.99      259.50     39.13 o 
  -5   3   1      179.89      188.49     11.37 o 
  -4   3   1       22.11       14.75      3.42 o 
  -3   3   1       66.80       56.44      4.02 o 
  -2   3   1     2074.94     2021.66     78.75 o 
  -1   3   1     1370.88     1328.28     58.46 o 
   0   3   1      221.13      198.93     11.08 o 
   1   3   1       14.55       13.87      2.31 o 
   2   3   1      909.67      843.60     28.49 o 
   3   3   1      163.89      165.53     17.01 o 
   4   3   1     1076.06     1110.11     43.12 o 
   5   3   1      411.78      453.50     24.43 o 
   6   3   1       62.02       53.77      8.16 o 
   7   3   1       37.75       33.44     12.66 o 
   8   3   1       66.21       85.61      8.86 o 
   9   3   1       73.84       56.31     11.12 o 
  10   3   1       68.10       89.99     23.34 o 
  11   3   1       73.86       58.00     24.53 o 
  12   3   1        8.30       16.78     21.25 o 
 -11   4   1       87.27       92.67     34.17 o 
 -10   4   1        9.01       18.77     17.68 o 
  -9   4   1        4.79        5.22      7.53 o 
  -8   4   1        0.45       -9.93      9.93 o 
  -7   4   1       26.25       19.49      5.35 o 
  -6   4   1       11.05       11.09      7.85 o 
  -5   4   1      184.60      179.54     11.66 o 
  -4   4   1        3.55        1.76      4.01 o 
  -3   4   1      281.94      287.46     13.26 o 
  -2   4   1      592.20      632.60     33.42 o 
  -1   4   1      872.91      796.34     27.49 o 
   0   4   1       15.56       17.60      4.19 o 
   1   4   1       76.72       67.34      6.39 o 
   2   4   1       31.38       33.87      4.45 o 
   3   4   1       23.11       20.94      3.47 o 
   4   4   1     1163.72     1286.86     54.72 o 
   5   4   1      222.75      245.98     13.06 o 
   6   4   1       30.16       26.66     14.08 o 
   7   4   1      255.89      253.46     16.76 o 
   8   4   1      325.94      417.94     27.52 o 
   9   4   1       83.74       78.02     12.61 o 
  10   4   1      154.96      111.47     27.92 o 
  11   4   1       40.54       23.54     21.25 o 
  12   4   1        6.88      -10.13     24.73 o 
 -10   5   1       31.40       44.09     23.14 o 
  -9   5   1        9.41       31.94     10.40 o 
  -8   5   1      180.66      197.71     14.99 o 
  -7   5   1      123.92      120.57     12.58 o 
  -6   5   1      213.43      193.27     23.38 o 
  -5   5   1      161.13      161.08     19.51 o 
  -4   5   1      844.49      823.62     56.11 o 
  -3   5   1      977.50     1058.90     46.20 o 
  -2   5   1      304.27      320.25     14.75 o 
  -1   5   1     1230.30     1289.27     36.72 o 
   0   5   1      586.57      610.85     23.42 o 
   1   5   1        0.26       -3.54      3.54 o 
   2   5   1      376.31      364.42     13.24 o 
   3   5   1      177.06      178.19      9.47 o 
   4   5   1        9.13        3.39      3.46 o 
   5   5   1       17.26       20.03      4.67 o 
   6   5   1      102.32      101.94      8.98 o 
   7   5   1        2.65       -6.52      6.52 o 
   8   5   1      476.62      524.38     31.22 o 
   9   5   1      187.40      160.55     18.43 o 
  10   5   1        3.19        6.65     20.06 o 
  11   5   1        0.51       11.22     17.97 o 
 -10   6   1       20.50       42.90     27.51 o 
  -9   6   1        6.90       15.38      7.58 o 
  -8   6   1       10.12       15.99     10.40 o 
  -7   6   1      224.55      211.91     17.65 o 
  -6   6   1      172.39      195.33     18.10 o 
  -5   6   1        8.29        8.02     10.43 o 
  -4   6   1       45.15       45.26      6.12 o 
  -3   6   1      147.57      140.61     13.18 o 
  -2   6   1        1.90        7.39      3.93 o 
  -1   6   1        0.49        1.78      7.81 o 
   0   6   1      413.47      443.13     20.52 o 
   1   6   1      813.73      858.23     49.35 o 
   2   6   1        2.85        3.68      2.11 o 
   3   6   1      318.84      307.05     12.11 o 
   4   6   1       61.70       59.02     13.92 o 
   5   6   1      223.92      220.79     12.81 o 
   6   6   1       52.47       50.35      6.54 o 
   7   6   1      103.70      105.12     11.51 o 
   8   6   1      252.41      220.82     16.16 o 
   9   6   1        2.86       10.33     15.24 o 
  11   6   1        8.17       40.52     21.35 o 
  -9   7   1       12.37       10.92     14.30 o 
  -8   7   1       11.29       25.43     10.18 o 
  -7   7   1      133.87      153.08     16.81 o 
  -6   7   1      231.29      228.43     20.55 o 
  -5   7   1       99.31       97.19     13.99 o 
  -4   7   1        2.18       -1.10     12.45 o 
  -3   7   1        0.34        4.58      5.95 o 
  -2   7   1        0.18        1.13      4.08 o 
  -1   7   1       14.87        6.21      6.32 o 
   0   7   1      188.21      175.94      8.74 o 
   1   7   1       11.63       10.88      3.05 o 
   2   7   1       26.67       25.00      6.89 o 
   3   7   1      128.21      152.61      9.43 o 
   4   7   1       24.05       25.82      3.83 o 
   5   7   1      136.23      130.21     10.05 o 
   6   7   1       10.62        7.29      4.30 o 
   7   7   1       27.38       26.32      5.73 o 
   8   7   1        5.41        7.77      7.25 o 
   9   7   1        8.11       29.99     13.31 o 
  10   7   1        0.04       15.69     14.50 o 
  11   7   1        9.70       24.73     20.26 o 
  -8   8   1        5.24       -0.09      8.80 o 
  -7   8   1      133.87      159.18     43.01 o 
  -6   8   1       34.77       29.23     10.01 o 
  -5   8   1        0.66       -3.12      6.63 o 
  -4   8   1       16.06       14.19      8.92 o 
  -3   8   1      429.65      442.64     26.50 o 
  -2   8   1      230.41      225.30     13.68 o 
  -1   8   1       36.80       28.79      8.62 o 
   0   8   1       99.73      103.14     11.51 o 
   1   8   1      155.46      151.13      7.49 o 
   2   8   1      281.72      283.53     22.34 o 
   3   8   1       72.76       84.23      9.26 o 
   4   8   1       19.15       17.28      6.18 o 
   5   8   1      686.54      808.69     70.04 o 
   6   8   1        5.54        7.28      5.43 o 
   7   8   1       60.44       48.07     16.29 o 
   8   8   1        1.00        2.37      7.50 o 
   9   8   1      117.58      142.34     25.63 o 
  -7   9   1       18.16       24.58     12.36 o 
  -6   9   1        1.30       -4.41      9.19 o 
  -5   9   1       13.59       20.52     12.30 o 
  -4   9   1       53.98       49.71     10.62 o 
  -3   9   1       25.96       31.72      6.34 o 
  -2   9   1       93.84       97.50     13.38 o 
  -1   9   1      173.73      178.01     11.22 o 
   0   9   1       52.35       47.50      7.34 o 
   1   9   1        1.81        0.74      4.31 o 
   2   9   1      317.84      329.26     27.39 o 
   3   9   1        9.55       19.10     10.27 o 
   4   9   1       53.92       44.18      6.81 o 
   5   9   1        1.44        0.41      4.05 o 
   6   9   1      217.46      270.98     14.96 o 
   7   9   1       56.08       46.18     12.12 o 
   8   9   1       36.90       19.96      9.93 o 
  -6  10   1       35.00       28.92     32.52 o 
  -5  10   1        0.73      -10.62     10.62 o 
  -4  10   1        2.30        8.81     10.58 o 
  -3  10   1        1.85        9.87      7.24 o 
  -2  10   1      182.95      184.29     18.01 o 
  -1  10   1      248.63      251.86     30.02 o 
   0  10   1      648.01      638.53     37.11 o 
   1  10   1        0.36       -3.41      4.21 o 
   2  10   1      507.02      506.88     65.44 o 
   3  10   1      566.78      673.26     80.96 o 
   4  10   1       16.02      -12.12     12.12 o 
   5  10   1       20.95        0.00     17.58 o 
   6  10   1        0.16        2.18     20.75 o 
  -4  11   1        5.62        4.46     10.60 o 
  -3  11   1        1.12       -3.51      9.02 o 
  -2  11   1       20.23       13.26      8.88 o 
  -1  11   1        0.07       -1.09      7.75 o 
   0  11   1        2.27       -4.86      4.86 o 
   1  11   1       17.89        6.65     15.39 o 
   2  11   1      205.79      190.47     37.46 o 
   3  11   1        2.81       18.67     21.95 o 
   4  11   1        0.09       -7.65     15.39 o 
   5  11   1       20.93       31.68     15.29 o 
   6  11   1        0.20      -12.02     20.75 o 
  -2  12   1        4.11       26.51     20.95 o 
  -1  12   1        5.71       -4.37     12.12 o 
   0  12   1        0.35       11.02     23.04 o 
   1  12   1       45.67       40.62     28.50 o 
   2  12   1        1.03      -15.39     25.22 o 
   3  12   1        0.01      -14.20     15.29 o 
   4  12   1       76.70       90.78     44.79 o 
   1 -10   2       12.18       15.19      4.07 o 
   2 -10   2       22.80       14.30      8.14 o 
   3 -10   2      165.22      153.72     56.97 o 
   4 -10   2        0.77       16.00     16.78 o 
   5 -10   2        1.80        7.77     10.80 o 
   1  -9   2       14.98       20.09      6.64 o 
   2  -9   2      209.46      214.44     17.63 o 
   3  -9   2      556.85      682.83     69.71 o 
   4  -9   2       49.03       24.81     24.21 o 
   5  -9   2        1.95        1.99      9.29 o 
   6  -9   2       13.10       11.64      8.18 o 
  -7  -8   2        3.06        1.09      4.37 o 
  -4  -8   2       17.78       21.65     20.16 o 
  -3  -8   2      584.25      485.84     38.50 o 
  -2  -8   2       94.17       87.93     16.11 o 
  -1  -8   2        0.01       -3.41      8.06 o 
   0  -8   2       78.51       68.24     20.96 o 
   1  -8   2       53.42       50.45      6.11 o 
   2  -8   2       32.10       47.67      6.81 o 
   3  -8   2      179.74      213.46     37.06 o 
   4  -8   2      126.99      128.55     12.92 o 
   5  -8   2        6.67        8.37      9.44 o 
   6  -8   2        0.23        9.40     10.40 o 
   7  -8   2       74.61       53.39     44.89 o 
   8  -8   2       46.69       21.36     18.22 o 
 -10  -7   2      124.21       68.14     17.09 o 
  -9  -7   2       25.62       15.89     12.41 o 
  -8  -7   2      180.66      153.60     23.84 o 
  -7  -7   2       37.43       28.77     10.65 o 
  -6  -7   2      247.48      253.53     25.27 o 
  -5  -7   2       87.99       67.78     25.73 o 
  -4  -7   2      303.39      222.45     43.54 o 
  -3  -7   2      190.47      155.18     50.28 o 
  -2  -7   2        0.48        2.11     10.03 o 
  -1  -7   2       38.09       26.89      7.07 o 
   0  -7   2        6.98        6.80      1.63 o 
   1  -7   2      567.29      642.18     24.57 o 
   2  -7   2       53.19       48.41      5.95 o 
   3  -7   2       91.70       88.82      8.40 o 
   4  -7   2       60.08       63.77      8.38 o 
   5  -7   2       37.59       14.97      9.09 o 
   6  -7   2       22.08       23.81      9.59 o 
   7  -7   2       39.49       23.63     33.22 o 
   8  -7   2        0.01        3.66      9.73 o 
   9  -7   2       58.97       56.26     37.99 o 
 -11  -6   2       43.93       34.16     15.89 o 
 -10  -6   2        7.93        4.57     14.70 o 
  -9  -6   2      114.14      111.36     15.30 o 
  -8  -6   2      148.71      137.66     12.66 o 
  -7  -6   2        0.00       -3.57      4.66 o 
  -6  -6   2      969.22     1073.22     88.92 o 
  -5  -6   2       35.98       31.90      8.95 o 
  -4  -6   2       13.37       10.88      1.51 o 
  -3  -6   2       90.00       71.64     10.53 o 
  -2  -6   2      291.56      257.19     17.21 o 
  -1  -6   2      609.39      585.45     33.26 o 
   0  -6   2        7.45       14.34      7.08 o 
   1  -6   2      160.99      183.40     14.17 o 
   2  -6   2        4.35        3.32      3.08 o 
   3  -6   2       58.23       43.61     10.81 o 
   4  -6   2       23.26        8.62      6.07 o 
   5  -6   2      187.62      210.91     38.21 o 
   6  -6   2      309.87      308.63     57.23 o 
   7  -6   2       19.42       15.50      7.96 o 
   8  -6   2        5.14        8.06      8.96 o 
   9  -6   2       35.30       31.67     41.16 o 
 -11  -5   2        6.72       18.17     21.55 o 
 -10  -5   2       15.01       14.70     16.98 o 
  -9  -5   2        0.00       -0.77      9.49 o 
  -8  -5   2      195.99      164.71     34.35 o 
  -7  -5   2      325.45      311.41     37.10 o 
  -6  -5   2      230.86      231.53     13.86 o 
  -5  -5   2        5.54        1.62      3.00 o 
  -4  -5   2        0.62       -0.14      2.52 o 
  -3  -5   2       21.39       23.08      1.58 o 
  -2  -5   2       92.78       95.33      7.95 o 
  -1  -5   2        0.14       -0.13      4.92 o 
   0  -5   2      466.10      479.74     27.59 o 
   1  -5   2       78.43       92.00      6.93 o 
   2  -5   2       43.51       42.78      4.21 o 
   3  -5   2     1323.73     1449.29     82.36 o 
   4  -5   2       35.40       32.21      8.80 o 
   5  -5   2        2.66        3.24      4.48 o 
   6  -5   2        1.80       -0.23      5.66 o 
   7  -5   2      181.29      185.12     16.18 o 
   8  -5   2      155.50      118.97     44.36 o 
   9  -5   2       15.11        9.66     10.38 o 
  10  -5   2       14.39        5.46     15.29 o 
 -11  -4   2        4.40      -16.98     16.98 o 
 -10  -4   2       24.03       38.55     14.65 o 
  -9  -4   2      152.53      124.56     36.37 o 
  -8  -4   2       34.08       45.29      9.25 o 
  -7  -4   2      785.44      915.15     67.36 o 
  -6  -4   2        0.74       -1.47      3.85 o 
  -5  -4   2        1.52        0.02      3.18 o 
  -4  -4   2      477.92      534.21     17.44 o 
  -3  -4   2       36.37       32.74      3.03 o 
  -2  -4   2       28.26       37.83      4.83 o 
  -1  -4   2      434.26      445.71     21.87 o 
   0  -4   2      810.98      872.87     50.73 o 
   1  -4   2      213.01      216.68     21.43 o 
   2  -4   2     1679.85     1846.06     69.65 o 
   3  -4   2       72.52       74.33     11.07 o 
   4  -4   2        9.33        1.09      5.73 o 
   5  -4   2        0.05        9.92      6.01 o 
   6  -4   2      291.68      304.42     23.81 o 
   7  -4   2        0.30        5.56     10.21 o 
   8  -4   2        9.48       13.01     10.82 o 
   9  -4   2       48.24       33.67     15.20 o 
  10  -4   2       25.93       22.22     13.06 o 
  11  -4   2        0.03      -17.38     17.38 o 
 -12  -3   2       46.48       26.12     32.97 o 
 -11  -3   2       22.19       16.98     15.79 o 
 -10  -3   2       47.56       44.48     17.63 o 
  -9  -3   2       56.68       64.40     11.54 o 
  -8  -3   2      563.06      620.45     52.66 o 
  -7  -3   2        2.49        8.21      5.08 o 
  -6  -3   2       23.39       30.10      4.83 o 
  -5  -3   2      664.75      769.77     48.12 o 
  -4  -3   2      639.08      644.89     19.93 o 
  -3  -3   2       53.22       50.75      3.37 o 
  -2  -3   2      312.15      295.24      9.79 o 
  -1  -3   2      899.16      918.99     34.64 o 
   0  -3   2      425.45      383.05     13.29 o 
   1  -3   2     1060.06      998.42     62.32 o 
   2  -3   2      540.09      550.15     23.61 o 
   3  -3   2      161.23      137.68      9.87 o 
   4  -3   2      311.33      313.54     18.90 o 
   5  -3   2       52.78       55.82     11.52 o 
   6  -3   2       79.78       82.27     11.16 o 
   7  -3   2       33.71       32.24      9.45 o 
   8  -3   2      146.27      142.00     17.78 o 
   9  -3   2       16.95       10.82     13.01 o 
  10  -3   2       42.44       20.56     20.56 o 
  11  -3   2       78.39       61.58     21.65 o 
 -12  -2   2       20.24       27.21     15.89 o 
 -11  -2   2        5.40       27.89     23.39 o 
 -10  -2   2        0.55        0.88      8.45 o 
  -9  -2   2        3.90        2.60      6.77 o 
  -8  -2   2       32.10       42.01      7.71 o 
  -7  -2   2      170.61      178.57     11.21 o 
  -6  -2   2       80.46       72.47     11.13 o 
  -5  -2   2       16.12       13.45      4.13 o 
  -4  -2   2      592.35      578.94     21.46 o 
  -3  -2   2     2189.32     2176.84     64.98 o 
  -2  -2   2      445.12      431.51     19.69 o 
  -1  -2   2     1448.17     1380.18     47.20 o 
   0  -2   2       96.53       92.86      4.88 o 
   1  -2   2     1969.85     1707.88    101.59 o 
   2  -2   2       20.21       20.12      5.72 o 
   3  -2   2      823.79      778.78     36.92 o 
   4  -2   2       70.87       64.16      7.61 o 
   5  -2   2      607.99      669.83     35.96 o 
   6  -2   2      147.93      157.23     12.48 o 
   7  -2   2       29.36       31.98      9.61 o 
   8  -2   2        1.19        3.10     13.21 o 
   9  -2   2       84.46      136.97     25.92 o 
  10  -2   2       48.43       48.57     18.37 o 
  11  -2   2       70.60       19.47     25.92 o 
 -12  -1   2       62.95       50.75     22.55 o 
 -11  -1   2        0.40       19.07     17.97 o 
 -10  -1   2       73.99       58.69     16.11 o 
  -9  -1   2       10.18       14.84     20.31 o 
  -8  -1   2      106.32       97.54      7.26 o 
  -7  -1   2       14.76       15.27      3.93 o 
  -6  -1   2      110.46      104.48     15.44 o 
  -5  -1   2      223.09      215.18     17.14 o 
  -4  -1   2        0.60        4.26      3.46 o 
  -3  -1   2       14.16       13.59      2.31 o 
  -2  -1   2      440.09      395.25     15.38 o 
  -1  -1   2      208.84      174.90      9.54 o 
   0  -1   2     2136.59     2196.91     70.03 o 
   1  -1   2      705.58      667.62     31.26 o 
   2  -1   2     9724.73    10215.17    284.51 o 
   3  -1   2       13.08       12.02      1.79 o 
   4  -1   2      625.38      680.51     29.74 o 
   5  -1   2      864.26      926.04     51.91 o 
   6  -1   2        0.27        3.63      6.82 o 
   7  -1   2     1270.00     1460.71     66.80 o 
   8  -1   2      214.51      224.60     19.85 o 
   9  -1   2        6.00        8.64     11.92 o 
  10  -1   2       24.11        2.18     14.00 o 
  11  -1   2       36.01       16.19     19.47 o 
  12  -1   2        7.86        8.64     22.74 o 
 -12   0   2       16.28      -16.88     16.88 o 
 -11   0   2        3.34       -7.84     20.16 o 
 -10   0   2      354.19      369.63     54.17 o 
  -9   0   2       58.41       45.45      5.39 o 
  -8   0   2      109.04      106.04     18.21 o 
  -7   0   2      209.59      195.60     22.86 o 
  -6   0   2      306.42      343.12     29.05 o 
  -5   0   2        0.84       -0.24      2.03 o 
  -4   0   2       87.95       95.28     10.68 o 
  -3   0   2     2294.45     2220.70    105.58 o 
  -2   0   2      284.30      227.83     11.54 o 
  -1   0   2     1206.54     1124.33     40.42 o 
   0   0   2        4.35        5.61      2.39 o 
   1   0   2     6862.81     6728.89    195.61 o 
   2   0   2    10899.59    11127.28    321.38 o 
   3   0   2     6187.21     6015.79    169.75 o 
   4   0   2       94.09       83.41      3.94 o 
   5   0   2     1120.66     1055.72     43.04 o 
   6   0   2      339.59      347.91     19.74 o 
   7   0   2       24.98       17.66      8.13 o 
   8   0   2       84.98       81.53     11.56 o 
   9   0   2       76.95       48.77     15.20 o 
  10   0   2        6.58       16.29     15.19 o 
  11   0   2       10.92       28.20     17.38 o 
  12   0   2       64.26       60.88     26.12 o 
 -12   1   2        4.79       22.34     26.81 o 
 -11   1   2      204.10      251.17     45.80 o 
 -10   1   2        6.64       14.03      7.55 o 
  -9   1   2        2.25       -8.94     11.12 o 
  -8   1   2        1.35       -6.31     10.93 o 
  -7   1   2       36.25       23.12      9.77 o 
  -6   1   2       19.02       18.83      7.14 o 
  -5   1   2        1.02       -3.09      4.97 o 
  -4   1   2       64.98       51.65      6.90 o 
  -3   1   2       13.03       15.94      4.63 o 
  -2   1   2     5294.35     5252.28    163.38 o 
  -1   1   2     3540.11     3375.25    110.30 o 
   0   1   2        5.15        2.78      2.39 o 
   1   1   2      743.47      670.51     26.92 o 
   2   1   2     5439.85     5156.23    150.10 o 
   3   1   2     8066.59     8478.82    240.33 o 
   4   1   2      474.60      414.53     20.28 o 
   5   1   2       81.38       67.12      4.54 o 
   6   1   2      405.38      419.83     24.06 o 
   7   1   2     1399.98     1542.31     54.95 o 
   8   1   2       21.86       16.16      6.31 o 
   9   1   2      161.63      147.38     20.97 o 
  10   1   2        5.06       12.02     14.20 o 
  11   1   2       50.79       48.07     21.85 o 
  12   1   2       44.97       31.68     18.57 o 
 -12   2   2       57.85       84.42     28.90 o 
 -11   2   2        0.92       21.15     25.52 o 
 -10   2   2      209.52      164.54     32.29 o 
  -9   2   2      120.67      135.50     23.34 o 
  -8   2   2       15.01       23.39     11.72 o 
  -7   2   2       59.32       45.83     16.69 o 
  -6   2   2      337.49      419.79     39.68 o 
  -5   2   2      834.81      895.39     41.61 o 
  -4   2   2        0.00       -1.29      4.20 o 
  -3   2   2       94.34       95.28      5.57 o 
  -2   2   2     2689.10     2703.21     94.37 o 
  -1   2   2     2745.38     2618.00     89.99 o 
   0   2   2       72.93       56.31      8.85 o 
   1   2   2     2345.67     2318.96     77.96 o 
   2   2   2    10728.21    11106.70    304.27 o 
   3   2   2     1818.15     1829.51     64.04 o 
   4   2   2      489.63      453.78     18.36 o 
   5   2   2       81.69       68.92     11.34 o 
   6   2   2      531.86      538.03     23.37 o 
   7   2   2      290.34      320.60     20.96 o 
   8   2   2       76.74       96.85     20.96 o 
   9   2   2        2.74        6.48      9.64 o 
  10   2   2       10.39        6.55     10.92 o 
  11   2   2        0.22      -12.11     13.21 o 
  12   2   2        1.74       -4.37     15.39 o 
 -11   3   2       42.43        0.00     26.52 o 
 -10   3   2        7.03       19.96     24.33 o 
  -9   3   2      141.24      196.10     24.44 o 
  -8   3   2      338.01      371.31     33.80 o 
  -7   3   2       58.99       39.32     12.27 o 
  -6   3   2      170.38      181.72     14.92 o 
  -5   3   2      128.24      124.00     11.33 o 
  -4   3   2     1487.42     1646.88     70.24 o 
  -3   3   2      249.93      232.19     12.48 o 
  -2   3   2      373.74      357.30     14.26 o 
  -1   3   2      181.46      189.09     11.00 o 
   0   3   2     1755.00     1629.55     54.62 o 
   1   3   2      109.41      106.61      6.62 o 
   2   3   2     1381.65     1285.48     48.71 o 
   3   3   2     1392.03     1511.06     51.93 o 
   4   3   2     1341.78     1395.92     48.59 o 
   5   3   2      278.05      268.35     14.12 o 
   6   3   2      271.07      273.20     14.18 o 
   7   3   2      586.01      666.93     35.57 o 
   8   3   2        1.36        1.26      7.58 o 
   9   3   2        5.26        5.02      9.41 o 
  10   3   2       76.10       80.35     18.77 o 
  11   3   2       56.83       35.36     20.96 o 
  12   3   2       15.77      -12.21     25.42 o 
 -11   4   2        0.39        6.65     19.86 o 
 -10   4   2        1.94       19.86     15.49 o 
  -9   4   2       53.82       19.86     22.05 o 
  -8   4   2       62.07       80.65     20.96 o 
  -7   4   2      183.18      167.15     18.61 o 
  -6   4   2       35.16       47.99     10.52 o 
  -5   4   2      469.08      492.17     32.11 o 
  -4   4   2     3160.03     3431.24    112.54 o 
  -3   4   2     1322.44     1367.71     62.00 o 
  -2   4   2      137.24      122.55      6.89 o 
  -1   4   2      167.48      209.50     12.44 o 
   0   4   2       19.07       11.29      3.83 o 
   1   4   2      730.73      691.60     26.80 o 
   2   4   2       85.49       76.25      5.63 o 
   3   4   2       12.16        9.69      4.81 o 
   4   4   2     1643.41     1730.20     58.65 o 
   5   4   2        9.04        6.77      7.05 o 
   6   4   2        3.98        4.74      4.97 o 
   7   4   2       11.85       16.54      5.07 o 
   8   4   2       32.59       35.92      8.51 o 
   9   4   2      145.87      119.54     16.84 o 
  10   4   2      156.21      152.79     26.62 o 
  11   4   2       46.70       47.67     23.34 o 
  12   4   2       20.94       58.89     17.27 o 
 -10   5   2       31.85      141.65    146.09 o 
  -9   5   2        6.32       11.02     12.12 o 
  -8   5   2      432.95      471.78     47.53 o 
  -7   5   2       51.33       35.93     11.63 o 
  -6   5   2        0.12        2.27      8.96 o 
  -5   5   2       21.71       15.25     13.11 o 
  -4   5   2      753.68      805.06     41.34 o 
  -3   5   2      203.23      211.19     11.82 o 
  -2   5   2      161.21      187.03     10.26 o 
  -1   5   2      297.00      256.76     11.18 o 
   0   5   2      326.52      324.40     25.47 o 
   1   5   2      509.83      561.54     32.71 o 
   2   5   2      222.79      230.55     17.95 o 
   3   5   2      401.83      396.10     18.29 o 
   4   5   2      703.39      722.95     27.54 o 
   5   5   2      120.72      112.01     19.66 o 
   6   5   2        3.97        9.81     12.19 o 
   7   5   2       19.78       16.07      7.56 o 
   8   5   2       34.93       32.32     16.78 o 
   9   5   2       34.06       30.27     11.62 o 
  11   5   2       76.75       24.53     23.34 o 
 -10   6   2        0.65       18.57     25.12 o 
  -9   6   2       49.42       62.29     10.39 o 
  -8   6   2       18.06       20.03      7.79 o 
  -7   6   2       56.91       44.89     17.48 o 
  -6   6   2      312.02      310.82     21.93 o 
  -5   6   2       28.09       23.26      8.69 o 
  -4   6   2       10.51       -1.09      6.55 o 
  -3   6   2      311.32      326.76     33.36 o 
  -2   6   2      114.07      106.94      8.38 o 
  -1   6   2      146.65      134.29      8.92 o 
   0   6   2      333.41      357.52     14.19 o 
   1   6   2        5.12        1.91      2.95 o 
   2   6   2       39.89       37.85      4.18 o 
   3   6   2      709.48      769.74     38.38 o 
   4   6   2        5.94        4.91      4.93 o 
   5   6   2      113.04      120.57      9.54 o 
   6   6   2        0.05       -0.51      3.28 o 
   7   6   2      144.43      157.34     11.86 o 
   8   6   2       20.54       21.58      7.63 o 
   9   6   2      399.47      424.64     35.77 o 
  10   6   2        2.23        4.47     12.21 o 
  11   6   2       37.94       32.38     21.25 o 
  -9   7   2        9.63       21.83     11.00 o 
  -8   7   2        0.20        6.08     12.09 o 
  -7   7   2      176.99      171.04     21.26 o 
  -6   7   2      391.65      421.01     32.26 o 
  -5   7   2      250.93      223.30     19.61 o 
  -4   7   2      269.19      285.59     23.26 o 
  -3   7   2       21.62       17.08      4.00 o 
  -2   7   2        2.37        5.99      4.04 o 
  -1   7   2       50.11       41.87      6.72 o 
   0   7   2      115.75      116.87      8.43 o 
   1   7   2       75.01       74.08      5.63 o 
   2   7   2        6.85        8.64      3.13 o 
   3   7   2       98.08       94.29      8.48 o 
   4   7   2       83.53       75.69      6.76 o 
   5   7   2       38.54       31.79      6.25 o 
   6   7   2      538.03      586.02     25.55 o 
   7   7   2      120.40      121.78     11.35 o 
   8   7   2      269.41      266.85     19.40 o 
   9   7   2        0.53        6.65     13.31 o 
  10   7   2        6.07        8.94     15.59 o 
  11   7   2        2.55       -1.09     12.31 o 
  -8   8   2       69.20       99.40     18.87 o 
  -7   8   2       66.95       79.72     13.07 o 
  -6   8   2       53.00       53.95     16.98 o 
  -5   8   2        2.71        4.51      9.33 o 
  -4   8   2      381.81      411.46     24.71 o 
  -3   8   2       87.81       81.57      7.79 o 
  -2   8   2       31.40       47.70     36.25 o 
  -1   8   2        0.16        2.34      4.02 o 
   0   8   2        1.79       -2.45      3.19 o 
   1   8   2     1051.95     1121.22     39.50 o 
   2   8   2        3.06        3.22      3.27 o 
   3   8   2        3.02        1.54      4.42 o 
   4   8   2       67.77       65.81      8.82 o 
   5   8   2        3.26        1.29      3.90 o 
   6   8   2      420.49      413.70     26.52 o 
   7   8   2      105.91       92.87     11.19 o 
   8   8   2       10.68        3.39      7.62 o 
   9   8   2        3.32        6.65      8.84 o 
  10   8   2        7.46       29.99     17.78 o 
  -7   9   2       31.66       26.02     19.56 o 
  -6   9   2       27.17       49.67     13.72 o 
  -5   9   2        1.31        9.33     16.48 o 
  -4   9   2       28.79       29.40      8.89 o 
  -3   9   2        0.15        4.05      6.19 o 
  -2   9   2       58.50       50.84      7.20 o 
  -1   9   2      254.26      223.22     23.71 o 
   0   9   2       84.57       88.13     10.24 o 
   1   9   2        0.85       -0.21      3.57 o 
   2   9   2       98.74      118.12     14.35 o 
   3   9   2     1181.80     1386.75    112.07 o 
   4   9   2        0.29        1.99      6.76 o 
   5   9   2      100.46      101.41      7.61 o 
   6   9   2       70.37       67.42      6.97 o 
   7   9   2        0.07       -3.40      5.54 o 
   8   9   2       54.37       54.57     12.12 o 
   9   9   2        6.37       28.70     15.49 o 
  -6  10   2       64.80       93.75     17.91 o 
  -5  10   2       27.17       37.18     11.57 o 
  -4  10   2       42.01       31.14     15.79 o 
  -3  10   2        5.65       16.82      9.38 o 
  -2  10   2       27.51       37.86      8.78 o 
  -1  10   2        9.95        7.67      5.83 o 
   0  10   2       11.18        9.84     12.17 o 
   1  10   2        0.35        2.88      3.93 o 
   2  10   2       20.22       20.08      5.79 o 
   3  10   2       23.02       20.25      4.61 o 
   4  10   2       93.65      104.95      9.47 o 
   5  10   2       13.39       13.14      6.95 o 
   6  10   2       50.56       37.64     14.15 o 
   7  10   2        4.44       12.12     16.48 o 
  -4  11   2        4.24       -1.45     11.19 o 
  -3  11   2        1.11       19.95     29.49 o 
  -2  11   2       11.72       35.59     15.94 o 
  -1  11   2        3.89        0.00      5.57 o 
   0  11   2        0.02       -5.74      5.74 o 
   1  11   2       25.42       13.60      6.30 o 
   2  11   2      297.45      383.53     50.44 o 
   3  11   2       72.56       43.40     21.16 o 
   4  11   2        1.44       35.55     23.34 o 
   5  11   2        0.04      -12.21     18.87 o 
   6  11   2        2.96       -4.47     20.95 o 
   7  11   2       78.12       59.39     27.51 o 
  -2  12   2       22.17       28.80     17.68 o 
  -1  12   2        5.50       -7.75     17.68 o 
   0  12   2      121.71      112.94     27.71 o 
   1  12   2       42.43       29.89     21.05 o 
   2  12   2      105.49       76.48     25.53 o 
   3  12   2       23.30        6.65     19.96 o 
   4  12   2        0.60       42.10     28.80 o 
   1 -10   3       95.58       66.75     23.34 o 
   2 -10   3        3.64       10.87     10.77 o 
   3 -10   3       25.36       38.10      9.40 o 
   4 -10   3        9.10       12.54     10.75 o 
  -1  -9   3        2.57       -7.75     18.67 o 
   0  -9   3       11.30        6.65     13.31 o 
   1  -9   3      141.38      164.59     17.99 o 
   2  -9   3       21.67       20.38      6.41 o 
   3  -9   3       51.20       54.59     13.94 o 
   4  -9   3       34.33       24.91     10.68 o 
   5  -9   3        1.16       -8.01      8.01 o 
   6  -9   3        1.43       -0.46     12.50 o 
  -2  -8   3       18.29       23.59     18.32 o 
  -1  -8   3      271.97      214.13     23.93 o 
   0  -8   3      194.96      174.90     24.15 o 
   1  -8   3      397.86      417.39     57.72 o 
   2  -8   3      306.87      329.43     20.63 o 
   3  -8   3       70.16       74.95      8.86 o 
   4  -8   3       26.15       26.36      7.85 o 
   5  -8   3       37.55       43.99     12.27 o 
   6  -8   3        1.27        3.33     10.18 o 
   7  -8   3       22.10       13.85     21.60 o 
  -9  -7   3        1.48       -7.84     12.31 o 
  -8  -7   3      188.31      209.33     20.27 o 
  -7  -7   3      184.38      201.42     30.23 o 
  -6  -7   3      325.86      315.11     38.09 o 
  -5  -7   3      298.22      264.13     35.53 o 
  -4  -7   3      299.16      253.39     25.22 o 
  -3  -7   3      263.01      216.70     32.15 o 
  -2  -7   3      196.22      199.45     21.91 o 
  -1  -7   3        3.24       15.53     57.20 o 
   0  -7   3       16.26       18.61      2.44 o 
   1  -7   3      106.65       96.75      7.15 o 
   2  -7   3        3.01        3.81      4.01 o 
   3  -7   3       17.31       11.43      7.39 o 
   4  -7   3       15.99        6.99      7.66 o 
   5  -7   3        1.88       -2.92      8.18 o 
   6  -7   3        3.11        1.67      8.84 o 
   7  -7   3       26.16       32.98     20.95 o 
   8  -7   3       67.80       52.78     48.42 o 
 -10  -6   3       47.09       32.77     16.98 o 
  -9  -6   3      138.37      127.15     22.55 o 
  -8  -6   3        1.84       14.43      5.83 o 
  -7  -6   3       16.32       10.42      7.15 o 
  -6  -6   3       35.42       48.96     10.79 o 
  -5  -6   3       72.88       74.50      6.54 o 
  -4  -6   3       43.79       43.88      8.70 o 
  -3  -6   3        0.79       -3.20      6.25 o 
  -2  -6   3      102.57       98.93     12.54 o 
  -1  -6   3      106.18       88.18     22.55 o 
   0  -6   3      285.65      335.72     37.32 o 
   1  -6   3      321.95      333.98     27.88 o 
   2  -6   3       12.55       11.09      4.50 o 
   3  -6   3       28.23       38.96      6.49 o 
   4  -6   3      285.72      330.10     29.47 o 
   5  -6   3      102.04       75.12     18.56 o 
   6  -6   3        0.11       -2.58      5.25 o 
   7  -6   3       29.49       15.01     23.49 o 
   8  -6   3        1.12       -2.36      9.28 o 
   9  -6   3        6.38       14.04     10.69 o 
 -11  -5   3       26.00       -3.38     13.61 o 
 -10  -5   3       95.19       98.13     21.45 o 
  -9  -5   3       61.07       44.85      9.59 o 
  -8  -5   3      744.58      641.74    138.47 o 
  -7  -5   3      104.61      121.69     18.15 o 
  -6  -5   3       31.46       33.29      5.45 o 
  -5  -5   3       63.55       60.95      5.58 o 
  -4  -5   3       35.68       39.42      4.83 o 
  -3  -5   3      422.48      477.19     19.83 o 
  -2  -5   3        0.23        0.13      4.93 o 
  -1  -5   3      976.43     1112.86     44.68 o 
   0  -5   3      445.98      441.88     19.89 o 
   1  -5   3       24.41       22.22      3.71 o 
   2  -5   3       32.47       30.67      6.53 o 
   3  -5   3      398.40      387.47     21.42 o 
   4  -5   3       15.99       14.73      6.05 o 
   5  -5   3       25.95       27.86      5.94 o 
   6  -5   3      622.51      684.84     38.96 o 
   7  -5   3       26.96       16.48      5.85 o 
   8  -5   3        1.41       -8.12      8.12 o 
   9  -5   3       16.52       26.31     17.33 o 
  10  -5   3       35.00        2.64     10.75 o 
 -11  -4   3        0.27        5.66     14.70 o 
 -10  -4   3       81.29      104.66     23.54 o 
  -9  -4   3      358.92      416.75     37.34 o 
  -8  -4   3      164.86      202.38     23.27 o 
  -7  -4   3      515.78      539.13     41.87 o 
  -6  -4   3      110.88      107.29     11.01 o 
  -5  -4   3       68.82       67.11      7.50 o 
  -4  -4   3      147.30      149.02     10.24 o 
  -3  -4   3       15.87       22.57      3.07 o 
  -2  -4   3      867.96      992.70     42.32 o 
  -1  -4   3       32.59       29.65      2.73 o 
   0  -4   3      617.59      686.49     29.89 o 
   1  -4   3      273.30      249.80     12.73 o 
   2  -4   3        3.12        5.06      3.34 o 
   3  -4   3        0.00       -3.42      3.48 o 
   4  -4   3      415.56      405.22     24.78 o 
   5  -4   3      458.69      527.64     36.55 o 
   6  -4   3       16.22       29.71      8.42 o 
   7  -4   3       68.06       78.51     11.38 o 
   8  -4   3       13.16       11.82     13.90 o 
   9  -4   3       19.07       33.27     19.27 o 
  10  -4   3       18.91       26.81     25.72 o 
 -11  -3   3        4.69       11.32     20.36 o 
 -10  -3   3       19.63       27.89     20.26 o 
  -9  -3   3      144.80      131.44     13.51 o 
  -8  -3   3      162.55      153.51     12.29 o 
  -7  -3   3      400.79      425.53     25.28 o 
  -6  -3   3       12.32        4.82      4.31 o 
  -5  -3   3      237.70      240.06     29.08 o 
  -4  -3   3      437.71      411.91     30.61 o 
  -3  -3   3     2924.55     3308.16    132.11 o 
  -2  -3   3      842.69      881.98     94.09 o 
  -1  -3   3      328.00      341.77     13.65 o 
   0  -3   3      394.80      367.64     15.90 o 
   1  -3   3       24.59       43.06      8.46 o 
   2  -3   3        8.02        6.42      3.67 o 
   3  -3   3       72.71       76.98      9.16 o 
   4  -3   3        0.50        1.79      3.82 o 
   5  -3   3       89.00      111.71     14.21 o 
   6  -3   3        5.88        7.94      7.80 o 
   7  -3   3       46.44       44.70      9.71 o 
   8  -3   3        0.03        0.00     11.72 o 
   9  -3   3        0.42      -11.72     11.72 o 
  10  -3   3       10.30       26.71     13.90 o 
  11  -3   3       80.78      134.68     32.08 o 
 -11  -2   3       81.52       81.05     24.83 o 
 -10  -2   3      258.26      239.17     20.35 o 
  -9  -2   3       46.90       53.00      9.22 o 
  -8  -2   3      113.86      106.17     12.59 o 
  -7  -2   3       62.13       60.33      8.35 o 
  -6  -2   3       38.35       34.18      4.95 o 
  -5  -2   3      473.70      508.18     33.49 o 
  -4  -2   3     1136.37     1294.91     45.48 o 
  -3  -2   3       42.01       41.03      6.06 o 
  -2  -2   3        1.08        1.08      2.02 o 
  -1  -2   3      121.49      122.50      6.96 o 
   0  -2   3        0.64        0.16      2.55 o 
   1  -2   3      391.81      382.20     17.43 o 
   2  -2   3      762.51      778.64     76.03 o 
   3  -2   3       16.32       18.29      3.99 o 
   4  -2   3      303.93      313.35     13.50 o 
   5  -2   3     1100.09     1158.65     45.44 o 
   6  -2   3       75.04       69.15     10.81 o 
   7  -2   3       82.99       72.40      9.38 o 
   8  -2   3      160.59      161.14     23.53 o 
   9  -2   3       44.64       32.97     17.08 o 
  10  -2   3       25.34        4.27     15.99 o 
  11  -2   3       26.29       31.98     21.35 o 
 -12  -1   3        3.80       14.60     18.07 o 
 -11  -1   3      107.48      125.13     20.91 o 
 -10  -1   3      497.10      514.27    129.87 o 
  -9  -1   3       48.30       24.59     31.63 o 
  -8  -1   3       84.66       76.15     12.13 o 
  -7  -1   3      601.22      685.87     79.92 o 
  -6  -1   3       88.94      106.13     11.29 o 
  -5  -1   3       36.70       29.46      8.69 o 
  -4  -1   3        0.00        2.18      2.57 o 
  -3  -1   3       20.09       20.25      3.52 o 
  -2  -1   3      111.31      106.55      7.23 o 
  -1  -1   3      839.52      856.17     33.76 o 
   0  -1   3       40.47       39.98      4.27 o 
   1  -1   3     3749.37     3721.66    110.19 o 
   2  -1   3     1131.24     1169.36     48.02 o 
   3  -1   3      446.88      481.89     21.79 o 
   4  -1   3      379.13      392.25     21.59 o 
   5  -1   3     1171.75     1285.84     53.79 o 
   6  -1   3      672.35      792.79     53.37 o 
   7  -1   3       27.28       16.22      8.42 o 
   8  -1   3      456.85      449.44     34.36 o 
   9  -1   3      151.41      164.22     23.45 o 
  10  -1   3       45.60       64.06     19.17 o 
  11  -1   3       23.29       29.89     21.35 o 
 -12   0   3        4.41       45.98     22.44 o 
 -11   0   3       13.17        6.75     16.78 o 
 -10   0   3      274.99      313.74     49.19 o 
  -9   0   3       70.76       62.54     14.68 o 
  -8   0   3       20.72       25.27     11.32 o 
  -7   0   3        2.24       10.25      6.53 o 
  -6   0   3      194.52      195.88     15.53 o 
  -5   0   3       11.81       10.54     10.92 o 
  -4   0   3      327.17      326.66     14.79 o 
  -3   0   3     2010.97     2004.30     63.67 o 
  -2   0   3     1070.49     1045.41     39.51 o 
  -1   0   3      247.81      215.06     11.33 o 
   0   0   3     2112.43     2161.25     72.45 o 
   1   0   3     7348.32     7671.07    226.67 o 
   2   0   3     3418.19     3417.07    107.96 o 
   3   0   3     4218.94     4220.56    105.54 o 
   4   0   3        0.07       -4.82      4.82 o 
   5   0   3      432.63      437.61     19.49 o 
   6   0   3     2680.15     3032.69    107.60 o 
   7   0   3       11.35        8.09      6.48 o 
   8   0   3       77.57       94.03     24.09 o 
   9   0   3      590.22      652.59     58.10 o 
  10   0   3      458.37      525.18     51.60 o 
  11   0   3       26.61       77.16     24.63 o 
  12   0   3       64.45       68.73     32.18 o 
 -12   1   3       95.00       89.29     27.91 o 
 -11   1   3        2.24       11.12     16.68 o 
 -10   1   3       15.66      -10.03     17.78 o 
  -9   1   3        9.27       19.96     14.40 o 
  -8   1   3       20.70       26.58      8.52 o 
  -7   1   3      111.86      112.98     13.21 o 
  -6   1   3       83.48       77.97     10.11 o 
  -5   1   3      117.74      126.27     16.69 o 
  -4   1   3     1072.39     1181.75     44.75 o 
  -3   1   3      217.21      212.44     13.05 o 
  -2   1   3      176.64      154.67     10.27 o 
  -1   1   3     2763.84     2755.68     89.01 o 
   0   1   3      890.57      863.12     35.26 o 
   1   1   3     8326.53     8427.00    243.53 o 
   2   1   3    12733.31    13534.25    384.83 o 
   3   1   3      286.33      263.29     16.91 o 
   4   1   3     1017.17     1106.64     46.25 o 
   5   1   3       41.62       25.54      5.71 o 
   6   1   3      768.17      772.46     53.06 o 
   7   1   3      112.21      118.56     14.29 o 
   8   1   3       62.93       57.62     12.81 o 
   9   1   3        0.55        4.27     10.72 o 
  10   1   3      134.39      118.41     22.65 o 
  11   1   3        5.91       11.82     16.19 o 
  12   1   3       60.72       66.84     24.83 o 
 -11   2   3        2.30       24.43     17.78 o 
 -10   2   3       64.53       79.75     19.96 o 
  -9   2   3       79.67      107.37     22.15 o 
  -8   2   3      559.70      611.08     37.01 o 
  -7   2   3      188.46      178.07     19.12 o 
  -6   2   3      497.50      547.14     30.71 o 
  -5   2   3      116.11      124.28     12.03 o 
  -4   2   3      561.81      612.96     46.46 o 
  -3   2   3       63.07       52.74     10.38 o 
  -2   2   3      794.45      799.16     35.45 o 
  -1   2   3      226.54      202.87     11.47 o 
   0   2   3     3244.03     3177.27    109.54 o 
   1   2   3      232.25      232.70     11.83 o 
   2   2   3     2360.46     2367.42     79.11 o 
   3   2   3     2091.88     1980.32     66.02 o 
   4   2   3       35.82       36.19      5.89 o 
   5   2   3      213.44      211.70     14.98 o 
   6   2   3      348.47      373.40     17.13 o 
   7   2   3       23.99       21.63      5.87 o 
   8   2   3       69.01       67.46     11.84 o 
   9   2   3       75.34       63.82     19.32 o 
  10   2   3       14.20        3.28     10.82 o 
  11   2   3        2.52      -13.01     14.10 o 
  12   2   3        5.06       -9.73     14.10 o 
 -11   3   3       13.62       11.02     19.86 o 
 -10   3   3       17.19       66.24     26.51 o 
  -9   3   3       30.80       28.70     19.86 o 
  -8   3   3        1.64        2.78      8.57 o 
  -7   3   3        6.96       19.42     10.02 o 
  -6   3   3        0.63       -4.68     13.70 o 
  -5   3   3      222.49      270.44     22.17 o 
  -4   3   3       12.76        2.01      4.76 o 
  -3   3   3      268.55      252.40     14.70 o 
  -2   3   3      244.52      244.65     13.69 o 
  -1   3   3        1.49        0.20      3.60 o 
   0   3   3       23.19       20.01      3.09 o 
   1   3   3       28.25       30.91      5.06 o 
   2   3   3       58.39       44.80      6.11 o 
   3   3   3       55.52       54.77      7.15 o 
   4   3   3       28.89       32.41      8.00 o 
   5   3   3     1190.84     1193.46     45.20 o 
   6   3   3      108.77      121.55     23.38 o 
   7   3   3      593.12      587.92     25.18 o 
   8   3   3       14.31       10.66      7.61 o 
   9   3   3        2.39       -2.23      9.20 o 
  10   3   3      460.08      579.68     60.16 o 
  11   3   3        0.16       16.38     17.48 o 
  12   3   3      179.63      234.95     38.25 o 
 -11   4   3        1.70      -16.48     19.76 o 
 -10   4   3        4.79       34.06     25.22 o 
  -9   4   3        1.00       30.78     20.85 o 
  -8   4   3       28.06       36.25     18.67 o 
  -7   4   3       11.67       40.07     11.62 o 
  -6   4   3        0.07       -1.62      9.30 o 
  -5   4   3       67.75       49.21     10.04 o 
  -4   4   3      518.71      469.95     26.06 o 
  -3   4   3     2758.43     3013.13    110.99 o 
  -2   4   3       37.61       39.45      4.89 o 
  -1   4   3      115.44      124.92      9.45 o 
   0   4   3     1379.85     1495.79     51.90 o 
   1   4   3      112.93      118.34      8.15 o 
   2   4   3     1156.11     1157.48     45.47 o 
   3   4   3       38.67       46.17      5.63 o 
   4   4   3      491.16      491.00     31.16 o 
   5   4   3      324.22      351.63     18.05 o 
   6   4   3      252.27      266.46     14.90 o 
   7   4   3        4.78       20.27      8.00 o 
   8   4   3       34.70       30.60      6.53 o 
   9   4   3      510.90      586.07     44.05 o 
  10   4   3      104.39       88.90     21.95 o 
  11   4   3       13.41        9.83     20.85 o 
 -10   5   3        4.00        5.46     22.94 o 
  -9   5   3        8.17      -16.39     34.96 o 
  -8   5   3       60.55       96.04     25.13 o 
  -7   5   3      342.38      367.51     56.61 o 
  -6   5   3       66.95       53.22     11.50 o 
  -5   5   3      128.14      156.43     15.35 o 
  -4   5   3        4.22        1.94     11.01 o 
  -3   5   3        0.21        0.68      3.93 o 
  -2   5   3        6.45       -2.89      4.38 o 
  -1   5   3      542.84      608.32     25.14 o 
   0   5   3        4.90        3.57      4.89 o 
   1   5   3        9.46        3.93      4.37 o 
   2   5   3      167.75      162.27     17.69 o 
   3   5   3      542.83      572.81     24.46 o 
   4   5   3       24.69       24.46      5.02 o 
   5   5   3       63.48       56.63      5.95 o 
   6   5   3       55.07       49.44      9.21 o 
   7   5   3       54.71       46.16      7.72 o 
   8   5   3       16.05       11.78      6.68 o 
   9   5   3       35.21       23.12     11.24 o 
  10   5   3       11.80       22.05     14.30 o 
  11   5   3        1.24        6.65     12.11 o 
 -10   6   3        2.28      -26.12     26.12 o 
  -9   6   3        1.63       -3.28     17.38 o 
  -8   6   3      158.05      169.28     28.21 o 
  -7   6   3       20.19       22.74     20.56 o 
  -6   6   3      235.36      252.80     46.36 o 
  -5   6   3      343.50      392.41     24.96 o 
  -4   6   3      659.17      697.99     41.22 o 
  -3   6   3       26.33       21.18      7.86 o 
  -2   6   3       10.22        8.55      8.52 o 
  -1   6   3       80.96       73.99      7.00 o 
   0   6   3      452.22      487.91     25.35 o 
   1   6   3       55.05       58.24      7.80 o 
   2   6   3     1656.39     1832.34     68.14 o 
   3   6   3       65.29       77.14      6.39 o 
   4   6   3      306.13      305.99     21.57 o 
   5   6   3       22.66       21.37      7.34 o 
   6   6   3       52.55       53.46      7.80 o 
   7   6   3        1.47       13.03      8.81 o 
   8   6   3      566.02      604.94     34.91 o 
   9   6   3        0.01       -5.56      9.93 o 
  10   6   3        1.48       -8.84     15.49 o 
  11   6   3        5.95       -2.18     18.87 o 
  -9   7   3        1.89       12.04     15.29 o 
  -8   7   3        1.09       -5.36     11.82 o 
  -7   7   3       75.13       65.45     17.18 o 
  -6   7   3        3.79        2.95      8.56 o 
  -5   7   3      456.32      447.45     64.69 o 
  -4   7   3      145.97      143.54     10.83 o 
  -3   7   3       68.07       66.40      8.31 o 
  -2   7   3      107.70      101.66      9.10 o 
  -1   7   3        2.22       -1.64      4.46 o 
   0   7   3       23.60       18.63      5.21 o 
   1   7   3        1.17        1.89      9.58 o 
   2   7   3        0.01       -0.76      4.29 o 
   3   7   3      329.73      336.99     16.89 o 
   4   7   3       90.06       83.89      7.45 o 
   5   7   3       33.39       32.25      5.70 o 
   6   7   3      168.08      181.81     12.58 o 
   7   7   3       10.24        0.38      5.45 o 
   8   7   3       62.78       74.58     11.07 o 
   9   7   3        6.59       13.31     11.12 o 
  10   7   3        4.94        2.18     16.58 o 
  11   7   3        3.36       12.21     22.14 o 
  -8   8   3      152.48      187.27     22.30 o 
  -7   8   3        0.09       15.11     68.17 o 
  -6   8   3        0.32       -4.17     10.53 o 
  -5   8   3      408.41      404.20     61.84 o 
  -4   8   3      214.35      203.58     14.52 o 
  -3   8   3       51.38       38.88      6.59 o 
  -2   8   3       41.82       26.40      6.52 o 
  -1   8   3        0.73        0.48      4.44 o 
   0   8   3       40.82       38.14      6.42 o 
   1   8   3      298.63      302.97     14.46 o 
   2   8   3       46.00       44.62      5.28 o 
   3   8   3       81.18       83.62     10.63 o 
   4   8   3       89.99      109.86     10.40 o 
   5   8   3        9.71        1.84      4.96 o 
   6   8   3       14.19        7.86      4.57 o 
   7   8   3       50.86       48.70      7.83 o 
   8   8   3       42.39       37.25     11.45 o 
   9   8   3       24.97       23.05     11.62 o 
  10   8   3        9.54       -1.09     12.21 o 
  -7   9   3        0.03      -13.39     18.97 o 
  -6   9   3       27.00       34.26     15.78 o 
  -5   9   3       12.20       13.66      9.37 o 
  -4   9   3       14.40       11.11      5.92 o 
  -3   9   3      100.27       84.99      9.09 o 
  -2   9   3       19.74       27.61     16.54 o 
  -1   9   3       55.43       42.49      6.55 o 
   0   9   3      596.01      635.32     26.60 o 
   1   9   3       22.13       22.24      5.37 o 
   2   9   3      237.11      237.13     13.17 o 
   3   9   3       58.26       58.98     10.45 o 
   4   9   3       14.24       13.98      5.18 o 
   5   9   3      416.55      467.64     29.56 o 
   6   9   3      236.27      233.59     18.72 o 
   7   9   3       99.52      102.71     14.72 o 
   8   9   3      214.34      207.95     18.30 o 
   9   9   3       13.69       13.48     10.00 o 
  -6  10   3        3.29        1.63     20.46 o 
  -5  10   3       10.43       25.45     12.31 o 
  -4  10   3       25.97       31.24     23.49 o 
  -3  10   3       52.99       50.58      9.21 o 
  -2  10   3        9.73        9.14      9.06 o 
  -1  10   3        5.69       -5.57      5.57 o 
   0  10   3      117.29      105.54      9.29 o 
   1  10   3       51.44       45.42      7.23 o 
   2  10   3      114.64      117.64     14.98 o 
   3  10   3       27.09       32.93     13.66 o 
   4  10   3       24.35        1.87      9.23 o 
   5  10   3       52.90       55.55     10.22 o 
   6  10   3      114.14      119.23     15.23 o 
   7  10   3        0.43        8.10     25.52 o 
   8  10   3        1.10       11.02     24.23 o 
  -4  11   3        2.99        8.38      9.28 o 
  -3  11   3       12.64        3.46     13.26 o 
  -2  11   3        0.28        7.77      9.26 o 
  -1  11   3       24.58       28.79     11.87 o 
   0  11   3        7.47       11.70      7.55 o 
   1  11   3      575.39      600.83     45.96 o 
   2  11   3       34.91       35.26      9.02 o 
   3  11   3       17.85       23.64      7.32 o 
   4  11   3        8.36       21.25     17.87 o 
   5  11   3       20.77       45.78     24.63 o 
   6  11   3        1.12        4.47     15.59 o 
   7  11   3        4.73       -6.65     21.05 o 
  -2  12   3       10.77       27.86     12.57 o 
  -1  12   3        0.35       12.15      9.57 o 
   0  12   3       13.62       24.94      8.88 o 
   1  12   3      129.87      115.33     32.18 o 
   2  12   3        0.48       -2.18     23.34 o 
   3  12   3        0.99       -3.38     21.15 o 
   4  12   3        6.24       -2.18     23.44 o 
   5  12   3       10.92       -6.65     23.34 o 
  -1 -10   4       20.70       -8.84     17.68 o 
   0 -10   4       29.73       -6.65     22.25 o 
   1 -10   4        2.08        3.38     13.41 o 
   2 -10   4        7.37       15.69     23.54 o 
   3 -10   4        0.42       -5.56     24.63 o 
  -2  -9   4        4.65        7.65     12.12 o 
  -1  -9   4       15.02      -18.77     18.77 o 
   0  -9   4        0.99        1.09     11.12 o 
   1  -9   4        4.75        5.34      5.66 o 
   2  -9   4       60.08       83.07     18.18 o 
   3  -9   4       19.94       23.32     15.49 o 
   4  -9   4       14.41       12.19     10.67 o 
   5  -9   4        2.17      -12.16     12.16 o 
  -3  -8   4      308.73      288.04     41.55 o 
  -2  -8   4      157.68      127.36     26.33 o 
  -1  -8   4      215.57      140.30     25.44 o 
   0  -8   4       16.65       43.56     53.03 o 
   1  -8   4       48.52       53.93      5.68 o 
   2  -8   4       52.78       47.75      7.65 o 
   3  -8   4       60.44       81.60     16.07 o 
   4  -8   4        1.27       -1.75      6.90 o 
   5  -8   4      109.54      108.41     52.74 o 
   6  -8   4        2.59       25.11     11.95 o 
   7  -8   4       20.91       14.93     18.77 o 
  -8  -7   4       27.28       19.66      9.83 o 
  -7  -7   4       45.42       35.75      9.73 o 
  -6  -7   4       24.10       15.60     12.56 o 
  -4  -7   4       70.88       65.64     13.78 o 
  -3  -7   4      364.21      361.03     29.64 o 
  -2  -7   4       20.41       27.87     11.45 o 
  -1  -7   4      269.75      217.97     21.56 o 
   0  -7   4       53.72       54.79      5.98 o 
   1  -7   4        4.39       10.91      9.17 o 
   2  -7   4       21.62       21.43      6.56 o 
   3  -7   4       17.19       15.46      5.69 o 
   4  -7   4       26.46       20.71     12.46 o 
   5  -7   4       21.10       13.44      7.22 o 
   6  -7   4       19.38       14.83     18.62 o 
   7  -7   4        3.27        1.09     17.58 o 
   8  -7   4        0.22       -7.46      8.89 o 
  -9  -6   4        1.58        4.47     13.41 o 
  -8  -6   4       62.71       65.45      9.74 o 
  -7  -6   4        6.74       11.29      8.19 o 
  -6  -6   4      314.71      350.49     31.68 o 
  -5  -6   4      558.69      605.66     58.16 o 
  -4  -6   4       28.00       30.36      7.00 o 
  -3  -6   4        0.14       -0.52      6.50 o 
  -2  -6   4      154.33      113.90     16.76 o 
  -1  -6   4       13.79       15.75     15.02 o 
   0  -6   4       75.12       84.61     13.56 o 
   1  -6   4       41.25       57.72      7.35 o 
   2  -6   4       18.43       19.89      5.98 o 
   3  -6   4        8.16       -1.82      4.50 o 
   4  -6   4      508.48      539.57     35.16 o 
   5  -6   4      188.03      175.40     14.62 o 
   6  -6   4       23.89       10.25      7.97 o 
   8  -6   4        6.90        2.34      7.37 o 
   9  -6   4       11.33      -16.29     16.29 o 
 -10  -5   4        2.01       -6.75     16.78 o 
  -9  -5   4       85.96       55.86     16.69 o 
  -8  -5   4      327.07      358.59     36.72 o 
  -7  -5   4      107.36      122.95     11.48 o 
  -6  -5   4        0.72        7.47      7.43 o 
  -5  -5   4       86.99       79.44      6.48 o 
  -4  -5   4        0.26       -2.10      2.82 o 
  -3  -5   4       25.97       25.11      3.47 o 
  -2  -5   4       65.49       55.83      8.96 o 
  -1  -5   4       28.97       23.60      3.31 o 
   0  -5   4      298.73      326.53     15.23 o 
   1  -5   4       29.92       21.45      4.21 o 
   2  -5   4       74.44       80.23     14.18 o 
   3  -5   4        7.57        5.79      4.62 o 
   4  -5   4       76.44       67.64     10.74 o 
   5  -5   4        2.24        2.60      5.58 o 
   6  -5   4       73.06       60.81     33.77 o 
   7  -5   4      199.32      269.46     39.64 o 
   8  -5   4      116.96      169.06     30.00 o 
   9  -5   4       19.90       10.95     10.68 o 
 -11  -4   4        0.12        4.47     17.97 o 
 -10  -4   4      114.18      105.39     25.83 o 
  -9  -4   4       11.16       50.83     79.74 o 
  -8  -4   4        7.03       -5.93      5.93 o 
  -7  -4   4        8.57       -2.18      4.63 o 
  -6  -4   4      138.36      155.52     25.70 o 
  -5  -4   4       50.37       39.99      5.39 o 
  -4  -4   4      134.74      143.06     10.47 o 
  -3  -4   4        0.68        2.94      3.08 o 
  -2  -4   4       99.50       95.51      7.66 o 
  -1  -4   4      912.76      929.48     58.36 o 
   0  -4   4      325.19      361.89     21.93 o 
   1  -4   4      139.23      143.72     11.72 o 
   2  -4   4       46.45       58.40      5.93 o 
   3  -4   4        0.00        5.51      4.30 o 
   4  -4   4      175.43      180.86     10.74 o 
   5  -4   4        1.05        3.57      4.77 o 
   6  -4   4       13.62       10.57      7.63 o 
   7  -4   4        2.33       -1.64     11.12 o 
   8  -4   4       17.55        7.45     13.80 o 
   9  -4   4       11.14       -3.18     20.16 o 
  10  -4   4       38.09       19.17     22.35 o 
 -11  -3   4       12.07       30.39     21.35 o 
 -10  -3   4       85.53       97.41     18.67 o 
  -9  -3   4       72.82       74.80     11.22 o 
  -8  -3   4       13.27       20.45      7.98 o 
  -7  -3   4        5.09        9.68      6.06 o 
  -6  -3   4      154.12      173.88     13.21 o 
  -5  -3   4      154.24      145.18     10.47 o 
  -4  -3   4      375.22      395.02     18.71 o 
  -3  -3   4      153.65      140.07     10.04 o 
  -2  -3   4       11.87        9.16      2.94 o 
  -1  -3   4      530.11      519.68     31.45 o 
   0  -3   4      368.72      399.77     24.43 o 
   1  -3   4       66.85       71.39      6.32 o 
   2  -3   4       76.64       81.67      8.00 o 
   3  -3   4      127.60      118.39      8.09 o 
   4  -3   4       36.34       34.82      9.75 o 
   5  -3   4      586.82      643.16     40.03 o 
   6  -3   4        0.87        0.12      6.27 o 
   7  -3   4       63.35       60.49     10.84 o 
   8  -3   4        7.59        9.43     15.79 o 
   9  -3   4        6.16       31.68     21.05 o 
  10  -3   4        2.42       22.14     24.33 o 
 -11  -2   4       22.36       15.69     16.78 o 
 -10  -2   4      115.98      152.85     35.96 o 
  -9  -2   4      149.47      127.92     27.80 o 
  -8  -2   4       99.69       88.61     18.58 o 
  -7  -2   4        8.64        2.23      6.55 o 
  -6  -2   4       20.13       17.74      8.09 o 
  -5  -2   4        8.12        4.02      4.46 o 
  -4  -2   4       13.12       12.95      5.12 o 
  -3  -2   4      831.60      962.30     37.37 o 
  -2  -2   4      309.21      344.85     16.05 o 
  -1  -2   4      195.17      177.25     10.54 o 
   0  -2   4        3.21       -3.39      3.39 o 
   1  -2   4      205.51      190.68     10.50 o 
   2  -2   4      160.29      153.90      9.72 o 
   3  -2   4        6.08        4.47      5.86 o 
   4  -2   4     2176.67     2340.51    148.00 o 
   5  -2   4       38.11       33.21      5.65 o 
   6  -2   4      168.03      183.28     23.45 o 
   7  -2   4        1.96        4.80     10.50 o 
   8  -2   4      181.36      168.41     29.51 o 
   9  -2   4       50.84       46.28     23.14 o 
  10  -2   4      140.84      155.96     29.50 o 
  11  -2   4       89.53       78.07     28.51 o 
 -11  -1   4       24.63       48.07     25.72 o 
 -10  -1   4       58.11       72.40     18.97 o 
  -9  -1   4        0.31       -4.10      8.96 o 
  -8  -1   4      110.63      104.33     17.48 o 
  -7  -1   4        6.81        2.04      7.34 o 
  -6  -1   4        1.29       13.85      5.78 o 
  -5  -1   4      194.70      195.97      9.22 o 
  -4  -1   4     1505.21     1637.09     66.29 o 
  -3  -1   4      420.97      433.98     27.23 o 
  -2  -1   4       22.50       18.24      4.60 o 
  -1  -1   4      581.69      553.99     24.92 o 
   0  -1   4      236.24      242.06     14.53 o 
   1  -1   4      110.03      112.31      6.98 o 
   2  -1   4       57.22       53.88      6.01 o 
   3  -1   4        3.10        3.63      3.09 o 
   4  -1   4       67.30       65.57      7.68 o 
   5  -1   4       16.30       12.53      6.30 o 
   6  -1   4        0.05       10.51      7.15 o 
   7  -1   4        0.91        0.00      6.89 o 
   8  -1   4       63.81       64.93     18.32 o 
   9  -1   4      716.03      876.26     78.51 o 
  10  -1   4      337.22      340.72     53.87 o 
  11  -1   4       28.01        5.26     20.06 o 
 -11   0   4       89.71      111.44     27.91 o 
 -10   0   4       99.54       82.24     24.43 o 
  -9   0   4      383.15      444.58     43.44 o 
  -8   0   4      277.71      296.19     22.54 o 
  -7   0   4        0.01        4.82      8.11 o 
  -6   0   4        6.73        8.24     10.43 o 
  -5   0   4      585.22      653.87     26.57 o 
  -4   0   4      832.61      917.73     50.30 o 
  -3   0   4      205.69      223.90     12.30 o 
  -2   0   4      129.02      129.26      9.58 o 
  -1   0   4      217.45      231.61     12.83 o 
   0   0   4       65.38       59.09      5.88 o 
   1   0   4     1470.59     1447.07     61.00 o 
   2   0   4     1057.48     1081.68     40.75 o 
   3   0   4      565.11      607.59     26.00 o 
   4   0   4      100.27       98.90     13.46 o 
   5   0   4       45.60       36.54     12.07 o 
   6   0   4      554.63      625.76     35.95 o 
   7   0   4       60.72       42.92      9.78 o 
   8   0   4      125.17       93.42     16.49 o 
   9   0   4       21.54       13.80     17.97 o 
  10   0   4       51.63       39.13     22.25 o 
  11   0   4        1.02      -13.80     13.80 o 
 -11   1   4       37.71       33.27     17.78 o 
 -10   1   4        5.98        5.56     12.21 o 
  -9   1   4        3.32       -1.09      9.93 o 
  -8   1   4       69.34       38.48     15.49 o 
  -7   1   4      251.80      273.78     21.58 o 
  -6   1   4      137.56      126.26     16.05 o 
  -5   1   4      179.02      155.36     11.81 o 
  -4   1   4       79.13       71.36      8.05 o 
  -3   1   4        0.82        1.74      3.56 o 
  -2   1   4       31.61       30.58      5.17 o 
  -1   1   4       14.04       12.58      6.46 o 
   0   1   4     1711.06     1743.60     60.55 o 
   1   1   4      387.20      370.19     19.28 o 
   2   1   4     1182.00     1173.51     47.27 o 
   3   1   4      647.89      636.48     27.87 o 
   4   1   4      301.67      268.40     28.05 o 
   5   1   4      102.85       79.14     10.32 o 
   6   1   4        6.24        5.59      6.48 o 
   7   1   4      131.10      120.47     19.42 o 
   8   1   4      196.57      249.43     20.34 o 
   9   1   4       92.19       84.13     24.53 o 
  10   1   4       16.40        4.27     21.25 o 
  11   1   4        3.52        1.09     24.43 o 
  12   1   4        2.25        1.09     19.17 o 
 -11   2   4       24.19        9.93     24.33 o 
 -10   2   4       27.94       24.23     16.58 o 
  -9   2   4      413.09      472.35     49.71 o 
  -8   2   4      143.30      117.48     19.87 o 
  -7   2   4       11.38       27.96      9.83 o 
  -6   2   4        7.59        6.41      5.75 o 
  -5   2   4      358.08      352.42     33.42 o 
  -4   2   4     1107.82     1154.74     51.93 o 
  -3   2   4       18.06       15.31      5.56 o 
  -2   2   4     1290.80     1379.05     56.59 o 
  -1   2   4       36.39       30.03      5.76 o 
   0   2   4      494.29      474.64     22.01 o 
   1   2   4       98.51       88.42      8.27 o 
   2   2   4      142.73      119.95     11.28 o 
   3   2   4       37.42       30.03      5.63 o 
   4   2   4      880.63      900.41     40.50 o 
   5   2   4        8.40       11.19      6.43 o 
   6   2   4       33.77       15.50      8.02 o 
   7   2   4      454.01      450.92     40.85 o 
   8   2   4      163.64      147.41     25.88 o 
   9   2   4       96.78      123.37     23.64 o 
  10   2   4        1.76       -1.09     10.72 o 
  11   2   4        4.04       -6.45     14.99 o 
  12   2   4        2.92       27.80     23.53 o 
 -11   3   4        0.82       -5.46     28.60 o 
 -10   3   4        6.44       -6.55     16.48 o 
  -9   3   4       58.37       55.82     18.57 o 
  -8   3   4      171.47      166.12     29.51 o 
  -7   3   4       10.23        3.90     10.49 o 
  -6   3   4      167.58      179.17     16.74 o 
  -5   3   4       32.19       32.54      9.97 o 
  -4   3   4       28.17       25.04      7.52 o 
  -3   3   4     3257.58     3445.46    113.64 o 
  -2   3   4       37.36       30.06      5.67 o 
  -1   3   4     1041.90     1121.54     50.97 o 
   0   3   4     1275.03     1298.47     53.54 o 
   1   3   4      230.87      223.76     12.26 o 
   2   3   4      196.69      184.51     12.53 o 
   3   3   4     1004.77     1001.23     41.16 o 
   4   3   4     2712.96     3007.61     96.75 o 
   5   3   4      829.35      874.93     32.79 o 
   6   3   4        1.37        3.54      4.77 o 
   7   3   4        8.24       -4.84      4.84 o 
   8   3   4       88.69       67.16      7.38 o 
   9   3   4        0.35       -1.09     16.19 o 
  10   3   4       25.08       37.74     15.09 o 
  11   3   4       31.45       48.56     18.37 o 
  12   3   4        2.64        2.18     18.37 o 
 -11   4   4       60.10       87.30     26.22 o 
 -10   4   4       11.73        2.18     18.57 o 
  -9   4   4       28.27       22.84     20.66 o 
  -8   4   4       74.81       92.37     17.38 o 
  -7   4   4      113.21      130.88     13.16 o 
  -6   4   4       44.29       34.17      8.34 o 
  -5   4   4       37.38       28.61     13.31 o 
  -4   4   4      141.07      133.23     10.14 o 
  -3   4   4       78.31       78.56     13.36 o 
  -2   4   4      917.02      847.53     42.19 o 
  -1   4   4      646.82      712.63     33.16 o 
   0   4   4      234.39      232.43     15.61 o 
   1   4   4      265.63      271.74     13.09 o 
   2   4   4      259.41      262.42     16.04 o 
   3   4   4      205.55      190.89     14.40 o 
   4   4   4        9.48       14.96      8.19 o 
   5   4   4      167.81      161.17     11.17 o 
   6   4   4      171.76      172.24     13.53 o 
   7   4   4      145.03      134.35     11.12 o 
   8   4   4        0.05       -5.35      5.35 o 
   9   4   4       20.67       21.75     13.11 o 
  10   4   4      159.38      190.25     30.50 o 
  11   4   4       93.71       97.74     25.03 o 
 -10   5   4       41.30       44.49     24.93 o 
  -9   5   4        5.59        9.73     15.19 o 
  -8   5   4        0.16        2.18     19.46 o 
  -7   5   4      309.37      311.11     39.96 o 
  -6   5   4      319.98      289.74     22.63 o 
  -5   5   4      162.16      139.81     10.61 o 
  -4   5   4       62.70       61.48      5.71 o 
  -3   5   4      116.94      115.24      8.27 o 
  -2   5   4      132.05      126.78     10.19 o 
  -1   5   4     1066.35     1172.22     49.60 o 
   0   5   4       11.11       15.00      4.93 o 
   1   5   4      232.72      250.85     13.17 o 
   2   5   4     2222.26     2444.87     80.93 o 
   3   5   4      747.65      825.99     36.84 o 
   4   5   4      338.71      371.16     20.45 o 
   5   5   4       73.63       73.22     10.25 o 
   6   5   4        0.00       -4.60      4.99 o 
   7   5   4      124.87      116.55     11.16 o 
   8   5   4       94.14       80.17     11.20 o 
   9   5   4      564.29      571.37     30.78 o 
  10   5   4      157.53      172.86     32.88 o 
  11   5   4        6.49       12.02     20.75 o 
 -10   6   4       62.53       75.38     29.10 o 
  -9   6   4        1.35       21.55     24.73 o 
  -8   6   4       28.16       48.26     22.54 o 
  -7   6   4        5.58       -7.45     17.08 o 
  -6   6   4      317.95      286.84     24.81 o 
  -5   6   4      340.31      339.37     30.66 o 
  -4   6   4        6.94        1.49     14.45 o 
  -3   6   4       50.25       38.74      5.88 o 
  -2   6   4      250.86      255.78     25.10 o 
  -1   6   4        3.15        5.10      5.58 o 
   0   6   4       34.84       34.83      7.22 o 
   1   6   4       22.36       24.23      7.75 o 
   2   6   4       11.25       -0.12      5.09 o 
   3   6   4      834.50      875.25     46.73 o 
   4   6   4       23.13       29.29      7.51 o 
   5   6   4        4.18       -0.07     12.86 o 
   6   6   4        5.50        0.58      5.33 o 
   7   6   4       19.08       16.64      8.78 o 
   8   6   4        0.00       -1.68      7.38 o 
   9   6   4        3.82       -0.28      8.63 o 
  10   6   4      145.20      119.80     25.33 o 
  11   6   4        9.99      -14.30     18.67 o 
  -9   7   4        6.63       14.90     19.17 o 
  -8   7   4        5.85        9.53     22.34 o 
  -7   7   4       10.70       32.77     16.98 o 
  -6   7   4       45.24       49.36     17.88 o 
  -5   7   4      162.37      145.32     13.55 o 
  -4   7   4      491.03      456.71     62.17 o 
  -3   7   4        2.50        4.85      5.12 o 
  -2   7   4      371.00      349.43     26.16 o 
  -1   7   4        0.74        5.72      6.01 o 
   0   7   4     1054.58     1150.86     51.43 o 
   1   7   4        0.09       -3.69      4.11 o 
   2   7   4      659.43      715.17     37.15 o 
   3   7   4       60.52       54.38      8.17 o 
   4   7   4        2.64       12.29      5.46 o 
   5   7   4        1.78        6.67     48.85 o 
   6   7   4        1.29       -3.94      6.60 o 
   7   7   4       15.84       10.90      7.32 o 
   8   7   4       43.72       44.84     11.72 o 
   9   7   4       83.56       67.25     13.57 o 
  10   7   4       20.39       37.44     18.77 o 
  -8   8   4        8.28       11.62     15.79 o 
  -7   8   4       42.93       44.10     23.04 o 
  -6   8   4        8.53        5.16     16.68 o 
  -5   8   4      616.17      590.98     77.99 o 
  -4   8   4       11.84       16.74      6.81 o 
  -3   8   4      842.93      901.14     95.38 o 
  -2   8   4       55.16       55.52      7.36 o 
  -1   8   4       74.94       79.90      9.12 o 
   0   8   4      211.84      235.09     14.70 o 
   1   8   4       89.38       99.63     13.51 o 
   2   8   4       13.70        4.21      5.53 o 
   3   8   4      220.07      229.37     24.79 o 
   4   8   4        0.56       -2.10      5.65 o 
   5   8   4        6.77       11.52      6.17 o 
   6   8   4      123.50      125.77     12.30 o 
   7   8   4      256.01      243.40     30.42 o 
   8   8   4       44.24       27.80     10.05 o 
   9   8   4        8.60       16.57     13.85 o 
  10   8   4        0.01       11.02     19.86 o 
  -7   9   4      153.94      162.22     35.46 o 
  -6   9   4       56.46       73.30     27.91 o 
  -5   9   4       48.23       33.77     14.30 o 
  -4   9   4       47.11       60.31     12.04 o 
  -3   9   4       22.20        9.96     11.72 o 
  -2   9   4       79.30       90.39     14.49 o 
  -1   9   4       30.38       30.49      9.08 o 
   0   9   4        9.50        4.03      6.11 o 
   1   9   4      668.08      681.73     37.82 o 
   2   9   4       37.63       34.47      7.24 o 
   3   9   4      154.24      176.60     25.89 o 
   4   9   4        0.99       17.99     21.70 o 
   5   9   4      245.28      264.80     16.24 o 
   6   9   4       58.72       49.94     12.17 o 
   7   9   4        2.81       -7.48      9.44 o 
   8   9   4       93.14       76.14     37.25 o 
   9   9   4       50.39       77.98     52.44 o 
  -6  10   4        1.86       14.71     13.37 o 
  -5  10   4       25.33       21.73     17.18 o 
  -4  10   4        2.09        4.87     10.92 o 
  -3  10   4        3.82       -8.98      8.98 o 
  -2  10   4        0.07       -0.58      6.02 o 
  -1  10   4       32.49       19.92     11.83 o 
   0  10   4      227.87      213.03     21.50 o 
   1  10   4       95.50       86.77     10.06 o 
   2  10   4       40.03       35.30      8.67 o 
   3  10   4      107.60      113.04     10.34 o 
   4  10   4        5.34        1.61      6.30 o 
   5  10   4       18.90       23.05      9.27 o 
   6  10   4      168.97      160.83     20.68 o 
   7  10   4        0.03       19.97     12.81 o 
   8  10   4       16.25       27.16     77.46 o 
  -4  11   4       37.72       31.49     11.72 o 
  -3  11   4        1.97       -4.80     10.68 o 
  -2  11   4        3.34        1.39      7.86 o 
  -1  11   4       20.37       34.97     11.81 o 
   0  11   4       22.75       36.42      9.63 o 
   1  11   4       22.14       10.87      8.45 o 
   2  11   4       53.77       80.59     11.32 o 
   3  11   4        4.85        2.34     10.38 o 
   4  11   4        7.10        3.31      8.68 o 
   5  11   4       10.21       30.19     21.25 o 
   6  11   4       14.24       39.03     17.88 o 
   7  11   4        4.11       10.03     25.52 o 
  -2  12   4       11.78       24.03     14.65 o 
  -1  12   4       16.10       34.21     12.94 o 
   0  12   4        0.17        5.81     10.28 o 
   1  12   4       22.53       44.84     11.62 o 
   2  12   4        2.77       11.02     20.95 o 
   3  12   4        0.50       -8.84     23.24 o 
   4  12   4       76.27       80.05     36.65 o 
  -2 -10   5       19.67       -5.56     20.95 o 
  -1 -10   5       27.58        3.38     24.43 o 
   0 -10   5       73.77       73.60     32.38 o 
   1 -10   5       13.22       34.66     24.63 o 
   2 -10   5       55.29       91.77     33.57 o 
  -3  -9   5      165.06      128.25     27.42 o 
  -2  -9   5        8.85        2.18     20.95 o 
  -1  -9   5        0.02       -4.47     12.21 o 
   0  -9   5        0.12      -13.31     20.06 o 
   1  -9   5       14.75       14.50     13.41 o 
   2  -9   5       32.63       25.57     11.62 o 
   3  -9   5       37.87       29.52     24.48 o 
   4  -9   5        8.55       21.72     13.30 o 
  -4  -8   5        0.04       -5.46     18.47 o 
  -3  -8   5       54.24       54.72     15.29 o 
  -2  -8   5      398.35      422.31     64.02 o 
  -1  -8   5       23.62        8.84     14.40 o 
   0  -8   5      109.05      158.28     18.88 o 
   1  -8   5        3.14        2.23      6.38 o 
   2  -8   5      100.80      102.82     13.52 o 
   3  -8   5       49.77       56.82     16.73 o 
   4  -8   5        2.01       -6.87     29.74 o 
   5  -8   5        3.50        1.04      9.78 o 
   6  -8   5       60.91       42.84     33.17 o 
  -6  -7   5        4.70       -0.66      3.64 o 
  -4  -7   5        0.95       15.19     14.10 o 
  -3  -7   5       38.08       26.22     12.02 o 
  -2  -7   5      468.45      383.07     48.43 o 
  -1  -7   5      794.54      952.74     77.97 o 
   0  -7   5       15.53       16.19      4.20 o 
   1  -7   5       26.05       30.81      5.89 o 
   2  -7   5        1.69        4.76      4.58 o 
   3  -7   5      111.17      101.13     20.22 o 
   4  -7   5      109.79      115.59     20.19 o 
   5  -7   5      114.16      119.88     31.70 o 
   6  -7   5       51.83       30.36     16.44 o 
   7  -7   5        5.40       -9.35      9.35 o 
  -9  -6   5        0.90        2.18     13.21 o 
  -8  -6   5       91.24       80.95     15.40 o 
  -7  -6   5        0.57        4.40      7.05 o 
  -6  -6   5        0.48       -6.51      7.05 o 
  -5  -6   5        0.16        4.10      5.17 o 
  -4  -6   5       95.58       98.73     18.18 o 
  -3  -6   5        4.91        9.16      9.76 o 
  -2  -6   5        8.00       12.48      3.49 o 
  -1  -6   5      309.61      337.98     36.27 o 
   0  -6   5      111.42      127.71     17.59 o 
   1  -6   5       94.37      102.87     13.52 o 
   2  -6   5       74.53       90.32     11.44 o 
   3  -6   5      726.68      760.45     71.08 o 
   4  -6   5        6.94        1.18      5.32 o 
   5  -6   5        0.01       -5.88      5.88 o 
   6  -6   5       17.01       12.17     18.27 o 
   7  -6   5       23.27       27.65     13.01 o 
   8  -6   5       15.77        2.14     25.17 o 
 -10  -5   5        0.18       -2.18     16.68 o 
  -9  -5   5       65.16       53.14     16.59 o 
  -8  -5   5       33.78       23.42      9.19 o 
  -7  -5   5     1163.41     1366.87     70.55 o 
  -6  -5   5      465.23      556.07     44.20 o 
  -5  -5   5       89.20       95.22     14.64 o 
  -4  -5   5      274.76      298.22     57.23 o 
  -3  -5   5       16.62       13.17      3.91 o 
  -2  -5   5      158.24      169.77     14.77 o 
  -1  -5   5        2.06        3.75      2.96 o 
   0  -5   5       13.41        4.84      5.38 o 
   1  -5   5      191.49      215.03     22.22 o 
   2  -5   5      150.06      151.25     27.00 o 
   3  -5   5      166.43      158.64     12.00 o 
   4  -5   5      189.86      185.76     12.11 o 
   5  -5   5      117.04      149.24     27.62 o 
   6  -5   5        8.60        3.18     15.89 o 
   7  -5   5      101.22      152.67     27.61 o 
   8  -5   5        6.90       19.07     16.98 o 
   9  -5   5       43.96       84.02     22.35 o 
 -10  -4   5      113.99      120.39     27.91 o 
  -8  -4   5        2.64       -3.98      9.76 o 
  -7  -4   5       81.69       69.51     12.95 o 
  -6  -4   5       38.60       43.17      7.55 o 
  -5  -4   5      439.52      509.52     19.98 o 
  -4  -4   5      279.92      290.60     30.35 o 
  -3  -4   5        0.00        0.52      5.81 o 
  -2  -4   5       16.66       11.54      5.55 o 
  -1  -4   5       66.02       63.78      5.81 o 
   0  -4   5       26.64       23.23      5.71 o 
   1  -4   5       55.07       48.14      5.60 o 
   2  -4   5       27.26       26.87      4.81 o 
   3  -4   5      246.43      265.45     19.82 o 
   4  -4   5      172.79      182.19     13.85 o 
   5  -4   5      111.84      113.54     13.56 o 
   6  -4   5      757.71      852.56     46.68 o 
   7  -4   5       11.08        9.43     15.79 o 
   8  -4   5       66.31       78.86     24.23 o 
   9  -4   5      121.46      156.85     31.59 o 
  10  -4   5        5.13       11.62     23.14 o 
 -11  -3   5       11.70      -20.16     20.16 o 
 -10  -3   5      116.70      134.89     23.44 o 
  -9  -3   5      410.71      446.04    150.36 o 
  -8  -3   5       24.88       20.19      7.32 o 
  -7  -3   5      476.20      554.34     33.72 o 
  -6  -3   5        8.01       10.95      6.14 o 
  -5  -3   5      101.94      111.79     11.22 o 
  -4  -3   5      169.08      174.03     15.17 o 
  -3  -3   5        2.06       10.88      4.07 o 
  -2  -3   5      740.80      829.06     39.17 o 
  -1  -3   5        7.70        3.75      2.78 o 
   0  -3   5      310.89      335.27     18.66 o 
   1  -3   5       45.29       47.28      6.00 o 
   2  -3   5        0.08       -3.56      3.56 o 
   3  -3   5      224.06      218.60     14.40 o 
   4  -3   5      298.80      298.61     16.36 o 
   5  -3   5       14.54       12.69      5.27 o 
   6  -3   5        4.92       -0.36     10.97 o 
   7  -3   5       28.98       30.48     15.64 o 
   8  -3   5        1.17      -10.43     10.43 o 
   9  -3   5        0.01       -3.18     20.95 o 
  10  -3   5       13.34        1.09     24.03 o 
 -11  -2   5        6.13       12.31     14.50 o 
 -10  -2   5        3.59       -2.18     12.21 o 
  -9  -2   5        2.32        9.93     13.31 o 
  -8  -2   5       31.85       27.88     12.65 o 
  -7  -2   5       38.89       21.86     15.10 o 
  -6  -2   5       98.54       98.99     10.34 o 
  -5  -2   5        0.52       -0.50      3.64 o 
  -4  -2   5      130.12      152.94     10.58 o 
  -3  -2   5        0.09       -0.52      3.01 o 
  -2  -2   5       23.32       29.84      5.36 o 
  -1  -2   5     1028.00     1116.47     43.13 o 
   0  -2   5        6.25        9.19      4.60 o 
   1  -2   5      783.04      845.81     67.34 o 
   2  -2   5      517.96      551.93     28.02 o 
   3  -2   5      367.38      395.36     22.49 o 
   4  -2   5      226.15      220.32     22.26 o 
   5  -2   5      186.81      202.34     14.12 o 
   6  -2   5       89.57       80.77      6.86 o 
   7  -2   5       60.68       48.90     13.74 o 
   8  -2   5      107.83      121.09     22.95 o 
   9  -2   5      151.47      141.86     33.38 o 
  10  -2   5       13.11       10.43     16.68 o 
  11  -2   5        0.40       22.94     25.02 o 
 -11  -1   5       49.12       43.40     18.97 o 
 -10  -1   5       79.27       68.73     18.87 o 
  -9  -1   5       54.53       65.25     19.86 o 
  -8  -1   5      195.16      213.24     19.39 o 
  -7  -1   5        1.88       -5.70      6.50 o 
  -6  -1   5       24.15       20.73      4.86 o 
  -5  -1   5       98.67       91.26      8.89 o 
  -4  -1   5      457.84      523.07     32.25 o 
  -3  -1   5        7.23       12.66      4.71 o 
  -2  -1   5      486.36      509.65     24.44 o 
  -1  -1   5      254.21      243.80     11.85 o 
   0  -1   5      252.38      237.31     21.68 o 
   1  -1   5      275.99      261.37     15.17 o 
   2  -1   5        0.56        8.67      5.86 o 
   3  -1   5     2906.73     3123.81    124.26 o 
   4  -1   5       43.36       55.13     12.51 o 
   5  -1   5      210.05      231.17     17.62 o 
   6  -1   5       28.88       31.64      5.21 o 
   7  -1   5       46.62       40.84     12.81 o 
   8  -1   5      185.96      178.94     28.32 o 
   9  -1   5       38.73       16.68     15.69 o 
  10  -1   5        0.93       -5.26     13.60 o 
  11  -1   5      163.51      113.85     30.30 o 
 -11   0   5        8.90       38.83     19.96 o 
 -10   0   5        4.89        0.00     18.77 o 
  -9   0   5       66.25       66.15     19.86 o 
  -8   0   5       79.57       91.37     12.10 o 
  -7   0   5      599.43      659.42     38.40 o 
  -6   0   5        7.08       -0.23     17.38 o 
  -5   0   5       35.37       35.98      5.63 o 
  -4   0   5      623.88      621.16     23.26 o 
  -3   0   5      299.79      298.86     30.18 o 
  -2   0   5      164.50      199.10     13.37 o 
  -1   0   5      411.89      433.24     21.84 o 
   0   0   5      268.95      293.07     15.86 o 
   1   0   5        0.84        1.64      3.86 o 
   2   0   5     4076.97     4485.42    144.29 o 
   3   0   5      144.95      126.01     10.33 o 
   4   0   5       28.29       20.13      6.93 o 
   5   0   5        8.64       10.73      7.18 o 
   6   0   5        0.28       -8.24      8.24 o 
   7   0   5       34.96       29.36      3.08 o 
   8   0   5      174.79      213.52     23.25 o 
   9   0   5       73.78       93.36     19.96 o 
  10   0   5        2.15      -13.60     14.70 o 
  11   0   5        1.11      -17.78     17.78 o 
 -11   1   5       26.63        5.56     17.68 o 
 -10   1   5        6.61        0.00     14.30 o 
  -9   1   5       50.90       23.04     19.76 o 
  -8   1   5       70.69       54.73     17.48 o 
  -7   1   5       41.28       50.07     10.21 o 
  -6   1   5       50.95       61.91     12.22 o 
  -5   1   5     1007.84     1136.37     73.77 o 
  -4   1   5      151.49      144.09     14.14 o 
  -3   1   5      479.64      483.43     22.36 o 
  -2   1   5       34.06       25.48      5.73 o 
  -1   1   5     1314.58     1429.14     51.22 o 
   0   1   5       64.60       55.28      6.32 o 
   1   1   5        2.06       -5.40      9.38 o 
   2   1   5       25.76       35.07      5.71 o 
   3   1   5      336.38      314.12     21.93 o 
   4   1   5        3.42        3.18      6.04 o 
   5   1   5      749.92      741.89     34.07 o 
   6   1   5      130.55       96.22     12.88 o 
   7   1   5       51.61       50.62      6.33 o 
   8   1   5      414.50      397.70     27.62 o 
   9   1   5      488.39      523.26     54.10 o 
  10   1   5        3.23       18.97     14.80 o 
  11   1   5       19.93       37.94     18.97 o 
  -9   2   5       48.06       26.22     19.66 o 
  -8   2   5       24.16       32.67     16.29 o 
  -7   2   5      108.40       87.04     21.31 o 
  -6   2   5       71.51       79.19     12.26 o 
  -5   2   5       39.55       34.04      4.28 o 
  -4   2   5       38.14       17.76      8.36 o 
  -3   2   5      843.71      959.73     39.08 o 
  -2   2   5      229.86      219.12     13.81 o 
  -1   2   5      758.93      756.22     29.30 o 
   0   2   5     2609.93     2774.72     92.21 o 
   1   2   5       61.98       50.19      6.60 o 
   2   2   5        1.20       -2.38      7.65 o 
   3   2   5       38.10       40.40      7.47 o 
   4   2   5      427.18      432.80     22.55 o 
   5   2   5      110.89      106.42      9.01 o 
   6   2   5       96.91       80.90     12.09 o 
   7   2   5       89.94       69.83      9.22 o 
   8   2   5       12.47        2.62      8.18 o 
   9   2   5      100.77       91.48     19.17 o 
  10   2   5        6.97        5.26     19.07 o 
  11   2   5        6.28       32.87     23.34 o 
 -11   3   5        1.13        5.46     19.66 o 
 -10   3   5        5.50       -5.46     16.39 o 
  -9   3   5       28.44        7.65     15.19 o 
  -8   3   5      148.16      168.99     28.21 o 
  -7   3   5       16.54        3.23     35.80 o 
  -6   3   5       14.59        6.23      6.73 o 
  -5   3   5        0.13        2.33      6.15 o 
  -4   3   5      182.76      201.10     16.38 o 
  -3   3   5       39.28       26.88      7.92 o 
  -2   3   5     1575.62     1855.32     69.12 o 
  -1   3   5      252.63      262.70     16.26 o 
   0   3   5       58.35       32.05      5.53 o 
   1   3   5       79.13       63.18      8.05 o 
   2   3   5      154.57      126.10     24.75 o 
   3   3   5      998.80     1032.45     44.41 o 
   4   3   5     1995.17     2184.76     77.91 o 
   5   3   5       96.84       76.95      9.80 o 
   6   3   5       46.93       36.53      8.89 o 
   7   3   5      191.81      179.57     12.75 o 
   8   3   5       83.53       77.45      8.01 o 
   9   3   5        5.83        6.02      5.84 o 
  10   3   5       51.91       39.53     24.63 o 
  11   3   5       28.98       25.62     22.44 o 
 -10   4   5        0.95       19.46     21.65 o 
  -9   4   5       16.76       17.28     14.00 o 
  -8   4   5       72.39       45.19     15.10 o 
  -7   4   5        6.83        2.18     16.09 o 
  -6   4   5     1485.58     1670.11     77.97 o 
  -5   4   5      722.22      735.46     61.61 o 
  -4   4   5        3.04        3.37      6.37 o 
  -3   4   5       51.92       49.04      7.66 o 
  -2   4   5      325.10      371.05     17.68 o 
  -1   4   5      134.61      126.43     10.65 o 
   0   4   5       70.79       72.69      8.44 o 
   1   4   5      148.28      161.67     11.34 o 
   2   4   5      529.10      562.00     41.96 o 
   3   4   5      118.06      112.07     14.80 o 
   4   4   5      661.30      691.15     33.33 o 
   5   4   5     1656.67     1969.11     85.56 o 
   6   4   5      648.75      680.43     35.40 o 
   7   4   5       27.50       27.23      7.81 o 
   8   4   5      141.74      115.85     13.19 o 
   9   4   5       19.68       11.23      7.29 o 
  10   4   5       16.08        1.09     19.36 o 
  11   4   5        0.67       19.36     18.27 o 
 -10   5   5       34.12       44.09     22.54 o 
  -9   5   5       15.82        3.18     21.45 o 
  -8   5   5        0.38      -12.81     12.81 o 
  -7   5   5        5.25       19.17     16.98 o 
  -6   5   5      321.87      316.78     23.90 o 
  -5   5   5        5.71       -2.99      3.99 o 
  -4   5   5       15.77       14.42      5.00 o 
  -3   5   5       73.76       77.22      9.42 o 
  -2   5   5       30.39       23.93     12.51 o 
  -1   5   5       25.60       25.91     10.38 o 
   0   5   5        2.17        0.56      6.14 o 
   1   5   5       17.31       14.51      6.01 o 
   2   5   5      109.28      123.55     13.76 o 
   3   5   5       84.69       73.88     12.07 o 
   4   5   5       83.87       81.73     11.46 o 
   5   5   5      441.35      466.68     29.70 o 
   6   5   5      380.26      361.77     23.56 o 
   7   5   5      352.65      326.31     21.71 o 
   8   5   5       11.08        7.04      7.45 o 
   9   5   5        1.88        9.73     14.65 o 
  10   5   5       23.17       18.47     13.01 o 
  11   5   5      110.96       77.97     26.02 o 
  -9   6   5       31.70        8.54     18.07 o 
  -8   6   5       32.05       45.58     18.07 o 
  -7   6   5        0.12        5.26     18.97 o 
  -6   6   5       99.59       90.19     20.96 o 
  -5   6   5       20.13       20.50      6.15 o 
  -4   6   5       16.55       11.19      5.79 o 
  -3   6   5      125.21      120.49     15.20 o 
  -2   6   5      167.05      179.62     15.86 o 
  -1   6   5      537.39      576.06     27.06 o 
   0   6   5      309.71      363.93     29.38 o 
   1   6   5       60.46       50.01      8.39 o 
   2   6   5        1.38        8.37      6.21 o 
   3   6   5       96.60      100.24     11.57 o 
   4   6   5       19.66       14.10     10.82 o 
   5   6   5       93.90       89.82     19.82 o 
   6   6   5        4.83        5.31      5.69 o 
   7   6   5      180.02      212.42     15.74 o 
   8   6   5       24.58       10.75      7.54 o 
   9   6   5        4.35        1.07      8.46 o 
  10   6   5        2.01        8.23     11.70 o 
  11   6   5        1.22       17.38     26.12 o 
  -9   7   5        0.01      -15.89     15.89 o 
  -8   7   5        5.99       15.79     21.05 o 
  -7   7   5       34.06       32.47     18.87 o 
  -6   7   5       19.62        5.16     14.60 o 
  -5   7   5        0.88        2.44      5.14 o 
  -4   7   5        5.04       13.94      5.08 o 
  -3   7   5      221.50      205.71     16.37 o 
  -2   7   5        0.44       -4.76      5.25 o 
  -1   7   5       50.70       54.16      9.74 o 
   0   7   5       43.52       32.26      8.26 o 
   1   7   5       52.64       53.35      8.35 o 
   2   7   5       40.63       25.75      7.81 o 
   3   7   5        4.50       -1.20      6.29 o 
   4   7   5       64.00       62.90     12.96 o 
   5   7   5        4.56        8.24      7.68 o 
   6   7   5        0.23        3.69     32.90 o 
   7   7   5      251.49      229.60     16.18 o 
   8   7   5       17.13        6.86      9.65 o 
   9   7   5        3.96       -8.29      8.29 o 
  10   7   5        3.51        2.00     15.74 o 
  -8   8   5      107.02      111.74     27.22 o 
  -7   8   5      102.08      130.91     30.20 o 
  -6   8   5        0.00       17.58     17.58 o 
  -5   8   5        1.09       -0.16     16.48 o 
  -4   8   5      343.35      310.31     37.99 o 
  -3   8   5      311.50      319.62     18.66 o 
  -2   8   5      240.75      227.21     15.62 o 
  -1   8   5      158.65      160.37     15.98 o 
   0   8   5      168.51      170.65     16.69 o 
   1   8   5       34.16       26.77     15.44 o 
   2   8   5        5.40       12.59      7.05 o 
   3   8   5       21.20       30.94      8.04 o 
   4   8   5      399.12      394.00     25.47 o 
   5   8   5       82.52       64.54     13.33 o 
   6   8   5        5.53       10.78      5.83 o 
   7   8   5       31.04       17.06      9.02 o 
   8   8   5       75.41       48.30     13.24 o 
   9   8   5       69.23       76.90     14.53 o 
  10   8   5       19.33        4.49     13.06 o 
  -7   9   5        0.17        0.99     15.49 o 
  -6   9   5        0.29       14.40     11.32 o 
  -5   9   5       10.27       16.22     10.03 o 
  -4   9   5       35.53       37.42     18.92 o 
  -3   9   5      250.84      210.55     22.64 o 
  -2   9   5      829.13      859.90     60.59 o 
  -1   9   5       87.71       80.51     10.79 o 
   0   9   5       33.89       25.77      6.83 o 
   1   9   5        0.99        5.16      6.16 o 
   2   9   5       13.82       13.68      7.34 o 
   3   9   5        3.17       10.04      6.71 o 
   4   9   5      130.39      157.76    154.42 o 
   5   9   5        2.39        2.82      7.43 o 
   6   9   5        0.56       -3.82      8.06 o 
   7   9   5      120.53       90.50     16.74 o 
   8   9   5        2.34        4.66     10.38 o 
   9   9   5       14.70       33.26     14.38 o 
  -6  10   5        1.87      -11.22     11.22 o 
  -5  10   5        5.01       -6.06     12.21 o 
  -4  10   5       70.56       47.77     17.28 o 
  -3  10   5        1.40       -6.20     13.65 o 
  -2  10   5       19.16       31.67     12.12 o 
  -1  10   5       26.30       26.91     13.51 o 
   0  10   5        0.05        3.85      8.70 o 
   1  10   5       70.00       60.47     11.12 o 
   2  10   5       64.00       37.21     11.09 o 
   3  10   5       17.94       21.22      7.74 o 
   4  10   5        8.00        4.16      7.53 o 
   5  10   5       59.65       64.32     13.56 o 
   6  10   5       74.22       66.25     13.10 o 
   7  10   5       44.60       51.05     16.68 o 
   8  10   5       40.51       15.73     32.62 o 
  -4  11   5       15.31       15.52     11.85 o 
  -3  11   5       10.44        7.25     16.63 o 
  -2  11   5        4.08       11.63     11.26 o 
  -1  11   5        1.37        4.40      9.29 o 
   0  11   5        0.09        6.32      8.73 o 
   1  11   5        4.93       38.56    125.62 o 
   2  11   5        5.72       13.81      9.19 o 
   3  11   5        2.00        4.86      9.76 o 
   4  11   5       20.12       13.67      8.83 o 
   5  11   5       48.38       51.87     14.52 o 
   6  11   5       17.72       25.07     13.75 o 
  -1  12   5        4.60        0.59     11.39 o 
   0  12   5       13.71       15.66     16.93 o 
   1  12   5        2.41        3.49      9.21 o 
   2  12   5        6.78       28.63     12.59 o 
   3  12   5       38.23       38.43     27.51 o 
   4  12   5       15.45       13.21     31.98 o 
  -4  -9   6        7.71       19.66     15.29 o 
  -3  -9   6       42.77       20.86     18.67 o 
  -2  -9   6        0.24        9.93     16.58 o 
   0  -9   6       13.65      -18.87     21.15 o 
   1  -9   6        2.51       22.24     14.50 o 
   2  -9   6      163.55      156.56     36.76 o 
   3  -9   6       55.87       34.26     25.42 o 
  -4  -8   6       30.71       10.92     16.39 o 
  -3  -8   6       13.53       42.80     21.95 o 
  -2  -8   6       74.14       90.58     25.43 o 
  -1  -8   6       88.40       57.61     21.06 o 
   0  -8   6       73.71       70.72     20.16 o 
   1  -8   6        0.81       -9.93      9.93 o 
   2  -8   6       40.23       20.69     12.71 o 
   3  -8   6      226.16      245.40     91.26 o 
   4  -8   6        0.77       10.42     14.85 o 
   5  -8   6       97.75      159.52     20.06 o 
  -5  -7   6        8.03        5.09     13.06 o 
  -4  -7   6      155.68      160.14     33.78 o 
  -3  -7   6        8.01       -1.09     16.48 o 
  -2  -7   6      189.26      198.92     12.55 o 
  -1  -7   6       70.03       73.17      9.26 o 
   0  -7   6      272.95      306.59     55.33 o 
   1  -7   6       61.61       70.53     13.25 o 
   2  -7   6       59.23       63.69     12.57 o 
   3  -7   6       44.79       18.10     40.62 o 
   4  -7   6      153.54      142.77     58.71 o 
   5  -7   6       14.66        3.21     13.01 o 
   6  -7   6        0.05       10.46     10.31 o 
  -8  -6   6        0.23       -5.46     12.02 o 
  -7  -6   6        1.70       10.92      9.83 o 
  -6  -6   6       42.89       58.38     21.00 o 
  -5  -6   6      438.21      500.70     25.66 o 
  -4  -6   6      265.28      257.59     16.54 o 
  -3  -6   6        0.61        3.90      3.76 o 
  -2  -6   6       50.06       49.62     11.14 o 
  -1  -6   6      131.14      134.17      8.58 o 
   0  -6   6        7.35        9.98      5.20 o 
   1  -6   6       24.08       39.90     36.76 o 
   2  -6   6       17.08       18.49      5.76 o 
   3  -6   6       23.42       23.89     13.57 o 
   4  -6   6       23.03       37.53      7.41 o 
   5  -6   6       27.88       20.18      9.45 o 
   6  -6   6        0.04       -7.45     15.99 o 
   7  -6   6       15.67       39.01     20.01 o 
  -9  -5   6        0.05       -4.37     11.02 o 
  -8  -5   6        5.88        3.28     13.11 o 
  -7  -5   6       20.40       12.45     12.96 o 
  -6  -5   6      290.31      332.22     18.28 o 
  -5  -5   6       25.20       22.61      5.48 o 
  -4  -5   6      113.90      111.30      9.42 o 
  -3  -5   6      276.97      268.46     28.39 o 
  -2  -5   6       17.40       16.78      5.32 o 
  -1  -5   6      117.93      132.09      9.13 o 
   0  -5   6      133.57      151.25     17.35 o 
   1  -5   6       17.76       20.24      4.19 o 
   2  -5   6      607.12      669.08     77.75 o 
   3  -5   6      382.39      403.25     46.35 o 
   4  -5   6       11.20       18.63     10.63 o 
   5  -5   6      128.22      116.73     27.37 o 
   6  -5   6        4.06       20.93     33.66 o 
   7  -5   6        8.22       39.03     16.88 o 
   8  -5   6        5.65      -12.71     19.07 o 
 -10  -4   6       10.62       10.03     19.96 o 
  -9  -4   6        0.27       13.31     16.58 o 
  -8  -4   6       55.92       55.20     10.36 o 
  -7  -4   6        0.05       11.97      8.05 o 
  -6  -4   6      715.71      721.33     40.27 o 
  -5  -4   6       99.65       90.25      8.16 o 
  -4  -4   6      728.24      754.56     33.53 o 
  -3  -4   6        2.67        5.93      8.39 o 
  -2  -4   6      110.21      113.33      8.22 o 
  -1  -4   6      113.30      118.99      8.48 o 
   0  -4   6        6.81        1.92      4.26 o 
   1  -4   6      725.16      725.65     35.24 o 
   2  -4   6      279.93      278.96     28.31 o 
   3  -4   6        0.76        4.37      6.44 o 
   4  -4   6       97.45       98.26      9.32 o 
   5  -4   6       76.60       88.36      9.61 o 
   6  -4   6      396.17      366.93     62.78 o 
   7  -4   6       23.86       20.95     17.78 o 
   8  -4   6        5.97      -10.43     17.78 o 
   9  -4   6        0.10        7.35     15.69 o 
 -10  -3   6       28.78       54.42     24.43 o 
  -9  -3   6        0.01       -2.18     11.02 o 
  -8  -3   6       39.31       46.89     10.36 o 
  -7  -3   6        4.33        5.69      7.29 o 
  -6  -3   6      405.16      430.77     26.28 o 
  -5  -3   6       66.45       63.04      6.75 o 
  -4  -3   6       34.53       37.00      5.66 o 
  -3  -3   6      314.52      308.62     28.41 o 
  -2  -3   6        1.84        2.75      4.10 o 
  -1  -3   6      352.94      400.99     20.65 o 
   0  -3   6      124.52      132.26     15.05 o 
   1  -3   6       14.52       13.57      5.63 o 
   2  -3   6        0.15        3.21      3.76 o 
   3  -3   6       79.31       55.82     12.62 o 
   4  -3   6       11.76        7.74      4.89 o 
   5  -3   6        7.34       -4.49      4.49 o 
   6  -3   6        0.03       -3.76      5.54 o 
   7  -3   6       68.32       72.90     17.78 o 
   8  -3   6       15.94       22.84     15.59 o 
   9  -3   6       45.15       65.55     22.84 o 
  10  -3   6        2.17       15.59     17.68 o 
 -10  -2   6        5.43       41.01     19.96 o 
  -8  -2   6       77.11      104.69     20.96 o 
  -7  -2   6        2.05        1.58      8.37 o 
  -6  -2   6       55.54       41.31      7.35 o 
  -5  -2   6        0.71        1.08      4.16 o 
  -4  -2   6       74.46      101.20     13.20 o 
  -3  -2   6       20.54       12.22      6.53 o 
  -2  -2   6      501.84      559.52     22.23 o 
  -1  -2   6      612.29      596.63     31.31 o 
   0  -2   6     1065.88     1225.58     47.96 o 
   1  -2   6      198.44      188.61     14.08 o 
   2  -2   6        0.03        0.23      4.10 o 
   3  -2   6       53.43       44.65      9.39 o 
   4  -2   6      365.02      387.84     47.73 o 
   5  -2   6       22.02       31.20     14.30 o 
   6  -2   6        0.00        7.70      8.09 o 
   7  -2   6       24.34        7.64      5.83 o 
   8  -2   6        0.00      -16.58     16.58 o 
   9  -2   6        4.57       18.67     19.66 o 
  10  -2   6       31.81       16.58     17.58 o 
 -11  -1   6       14.47       41.01     23.34 o 
 -10  -1   6       44.17       40.92     17.68 o 
  -9  -1   6        0.01       27.51     15.39 o 
  -8  -1   6       56.31       39.53     17.58 o 
  -7  -1   6      649.29      740.64     40.75 o 
  -6  -1   6        5.65       13.70      5.63 o 
  -5  -1   6       30.19       18.92      5.43 o 
  -4  -1   6      198.47      177.35     11.21 o 
  -3  -1   6        4.51        6.81      6.48 o 
  -2  -1   6      465.52      500.23     22.39 o 
  -1  -1   6      650.13      722.88     48.01 o 
   0  -1   6       95.66       83.89      8.68 o 
   1  -1   6      532.59      564.58     25.27 o 
   2  -1   6      135.47      151.80     15.95 o 
   3  -1   6      932.43      946.83     69.43 o 
   4  -1   6       75.33       62.45      7.86 o 
   5  -1   6       24.14       22.58      7.83 o 
   6  -1   6      106.49      121.23     14.08 o 
   7  -1   6       18.46       11.34      7.49 o 
   8  -1   6       41.71       79.15     19.76 o 
   9  -1   6        4.66       15.59     19.76 o 
  10  -1   6        3.21       21.75     25.92 o 
 -11   0   6       46.46       -2.18     25.42 o 
 -10   0   6       48.27       48.47     15.39 o 
  -9   0   6        0.58       -3.28     19.76 o 
  -8   0   6      686.52      825.05     48.12 o 
  -7   0   6      191.03      161.92     17.33 o 
  -6   0   6        4.29        1.14      5.63 o 
  -5   0   6       88.78       99.86     11.00 o 
  -4   0   6      213.78      240.69     31.36 o 
  -3   0   6      406.84      412.50     21.22 o 
  -2   0   6      243.70      277.76     21.37 o 
  -1   0   6      569.42      565.54     28.03 o 
   0   0   6      465.60      487.36     23.23 o 
   1   0   6      291.01      303.58     44.20 o 
   2   0   6      528.04      548.35     64.01 o 
   3   0   6     2850.92     3101.80    108.37 o 
   4   0   6      468.81      513.34     27.55 o 
   5   0   6       25.27       12.86      9.41 o 
   6   0   6        4.39       -0.21      7.15 o 
   7   0   6       85.63       75.61     11.97 o 
   8   0   6       86.68       47.18     20.96 o 
   9   0   6      300.08      336.22     41.84 o 
  10   0   6        1.70        5.16     15.59 o 
  11   0   6        9.57       27.01     17.68 o 
 -11   1   6        3.65       13.21     20.85 o 
 -10   1   6      100.22       89.89     25.23 o 
  -9   1   6       34.99       20.76     14.20 o 
  -8   1   6        5.32       12.02     15.19 o 
  -7   1   6      171.09      170.77     19.59 o 
  -6   1   6      393.12      407.45     22.15 o 
  -5   1   6        2.24        3.67      4.51 o 
  -4   1   6       96.54       96.89     10.17 o 
  -3   1   6       38.40       43.58      6.78 o 
  -2   1   6       50.60       40.53      6.18 o 
  -1   1   6      130.25      160.19     12.46 o 
   0   1   6      520.04      547.61     29.74 o 
   1   1   6      283.83      325.69     18.53 o 
   2   1   6      755.48      817.94     35.13 o 
   3   1   6     1566.69     1684.38     67.59 o 
   4   1   6      191.84      212.71     18.48 o 
   5   1   6       57.59       52.82      7.59 o 
   6   1   6       68.87       75.93     16.34 o 
   7   1   6       42.44       33.87     10.83 o 
   8   1   6      676.51      643.00    106.97 o 
   9   1   6        1.76      -12.61     12.61 o 
  10   1   6        8.56        0.00     14.70 o 
  11   1   6       26.79       18.77     27.11 o 
 -11   2   6        1.36       24.03     17.48 o 
  -9   2   6       42.94       42.41     18.47 o 
  -8   2   6        1.98       -7.55     10.82 o 
  -7   2   6        1.88       -9.01      9.01 o 
  -6   2   6       17.85       15.48      3.08 o 
  -5   2   6       24.30       12.51     10.68 o 
  -4   2   6        5.54        8.15      6.73 o 
  -3   2   6       47.97       38.13      7.45 o 
  -2   2   6       18.53       25.80     13.01 o 
  -1   2   6      123.40      123.49     11.28 o 
   0   2   6        7.23        5.74      5.37 o 
   1   2   6      943.09     1006.01     42.97 o 
   2   2   6       81.57       82.64     10.46 o 
   3   2   6      176.87      148.98     13.39 o 
   4   2   6       64.57       63.50     14.75 o 
   5   2   6       67.23       72.10      9.90 o 
   6   2   6        0.72       -8.20      8.20 o 
   7   2   6       13.00       23.70     13.26 o 
   8   2   6        0.73       -2.18      7.50 o 
   9   2   6       53.17       58.85      8.82 o 
  10   2   6       25.04       45.28     21.05 o 
  11   2   6       16.46       -1.09     15.79 o 
 -10   3   6        0.11      -15.19     23.83 o 
  -9   3   6        2.59        4.27     14.00 o 
  -8   3   6       11.87        2.18     20.46 o 
  -7   3   6      683.27      767.92     64.88 o 
  -6   3   6      137.33      115.06     14.15 o 
  -5   3   6      111.89      108.39     11.62 o 
  -4   3   6       43.52       32.30      9.47 o 
  -3   3   6      203.55      214.52     16.40 o 
  -2   3   6      409.11      465.43     23.63 o 
  -1   3   6       65.57       60.72      8.89 o 
   0   3   6      763.23      888.57     58.25 o 
   1   3   6      302.19      309.49     19.77 o 
   2   3   6     1092.56     1110.29     47.57 o 
   3   3   6        2.10        0.33      4.72 o 
   4   3   6       27.46       13.51      7.96 o 
   5   3   6       96.55       93.18     12.57 o 
   6   3   6      338.87      338.60     20.70 o 
   7   3   6      193.90      174.14     19.43 o 
   8   3   6        0.01        3.16      8.64 o 
   9   3   6       26.32       17.44      8.32 o 
  10   3   6        1.14        7.45     12.71 o 
  11   3   6        5.45       16.98     24.33 o 
 -10   4   6        8.40        6.45     15.09 o 
  -9   4   6       31.22       26.81     18.27 o 
  -8   4   6        9.91       25.62     13.90 o 
  -7   4   6       47.42       52.14     21.25 o 
  -6   4   6        8.37        7.19      8.73 o 
  -5   4   6       31.80       26.71     15.05 o 
  -4   4   6        2.49        5.79      8.99 o 
  -3   4   6      591.89      667.62     32.49 o 
  -2   4   6      610.67      665.24     45.00 o 
  -1   4   6      133.32      142.68     11.59 o 
   0   4   6        1.62       -4.37      4.98 o 
   1   4   6      233.94      249.88     20.22 o 
   2   4   6       59.46       75.27      9.61 o 
   3   4   6      189.61      186.04     14.89 o 
   4   4   6       51.94       48.19      8.54 o 
   5   4   6        1.14       -2.68     16.68 o 
   6   4   6       62.36       53.46      8.20 o 
   7   4   6      203.68      194.43     24.05 o 
   8   4   6       15.53       33.64     34.61 o 
   9   4   6        0.64       -0.52      7.88 o 
  10   4   6       18.97       15.00     17.08 o 
  11   4   6      243.66      296.59     55.54 o 
 -10   5   6        7.67       29.89     19.17 o 
  -9   5   6        0.31       24.43     18.07 o 
  -8   5   6      137.65      195.20     32.88 o 
  -7   5   6      304.89      303.24     35.98 o 
  -6   5   6      103.06      102.91     16.79 o 
  -5   5   6       18.27       17.04      9.52 o 
  -4   5   6        0.25       -1.43      7.60 o 
  -3   5   6        2.64       17.70     11.22 o 
  -2   5   6      174.35      176.87     14.50 o 
  -1   5   6        6.79        9.95      7.22 o 
   0   5   6       40.19       40.08      5.99 o 
   1   5   6        1.53        2.88      5.71 o 
   2   5   6       46.21       30.85      7.78 o 
   3   5   6      182.32      180.77     17.50 o 
   4   5   6       61.94       71.69     10.00 o 
   5   5   6      599.29      655.93     37.90 o 
   6   5   6      192.24      188.47     25.59 o 
   7   5   6       56.38       49.88     10.04 o 
   8   5   6       59.20       60.81     10.95 o 
   9   5   6       26.36        4.00      9.17 o 
  10   5   6       13.50       -3.05     12.81 o 
  11   5   6       58.67       52.64     26.82 o 
  -9   6   6       23.68       33.76     20.06 o 
  -8   6   6      112.60      125.26     27.42 o 
  -7   6   6      191.88      203.28     32.49 o 
  -6   6   6       94.42       74.99     19.77 o 
  -5   6   6      305.41      284.12     17.94 o 
  -4   6   6      388.35      434.85     27.34 o 
  -3   6   6        9.31       19.66      9.33 o 
  -2   6   6        1.55        1.64      7.55 o 
  -1   6   6       93.67       91.05     20.51 o 
   0   6   6      260.03      267.37     19.18 o 
   1   6   6        0.39        2.18      5.19 o 
   2   6   6      111.51      109.85     12.85 o 
   3   6   6      275.34      287.74     21.51 o 
   4   6   6       27.64        5.83      6.74 o 
   5   6   6       16.48       18.61     11.42 o 
   6   6   6      346.33      358.80     29.23 o 
   7   6   6       65.29       38.97     10.20 o 
   8   6   6       37.71       30.20     10.93 o 
   9   6   6       10.08       24.82     19.46 o 
  10   6   6        8.27        7.37      9.39 o 
  -8   7   6        3.10      -11.52     15.69 o 
  -7   7   6      115.92      134.10     30.20 o 
  -6   7   6       10.44       20.66     16.48 o 
  -5   7   6       19.69        9.53     10.18 o 
  -4   7   6       27.02       10.61      6.80 o 
  -3   7   6       40.01       22.37      9.89 o 
  -2   7   6        4.75        3.96      6.81 o 
  -1   7   6       84.69       92.90     14.35 o 
   0   7   6        0.27        2.85      6.44 o 
   1   7   6        2.08       17.90      6.91 o 
   2   7   6       12.94       17.89      8.19 o 
   3   7   6       13.24       10.68      8.54 o 
   4   7   6        7.88        7.99      6.32 o 
   5   7   6      133.30      134.80     15.85 o 
   6   7   6       75.91       67.94     12.69 o 
   7   7   6       85.50       68.31     12.50 o 
   8   7   6        1.75       -2.18     12.11 o 
   9   7   6        2.59       10.17     14.70 o 
  10   7   6        0.74       -4.85     11.83 o 
  -8   8   6       18.08       12.41     16.58 o 
  -7   8   6       35.82       45.39     20.66 o 
  -6   8   6        7.32       12.31     19.46 o 
  -5   8   6        0.51       -7.96     11.27 o 
  -4   8   6        7.63       12.97      8.68 o 
  -3   8   6       24.25       45.06     11.97 o 
  -2   8   6      745.81      855.40     44.48 o 
  -1   8   6       41.79       41.83      8.67 o 
   0   8   6      323.00      325.65     31.61 o 
   1   8   6       14.95       15.49      7.66 o 
   2   8   6        3.13       -5.41     11.77 o 
   3   8   6       94.49       90.64     10.98 o 
   4   8   6        1.06       -6.90      7.79 o 
   5   8   6       50.51       69.66     20.56 o 
   6   8   6       75.98       59.69     20.20 o 
   7   8   6        0.88       10.52     12.16 o 
   8   8   6        0.10        1.46     15.39 o 
   9   8   6       41.07       24.87      9.69 o 
  -7   9   6        3.46       25.62     26.71 o 
  -6   9   6        9.74        2.09     16.39 o 
  -5   9   6       42.71       29.32      9.78 o 
  -4   9   6        5.23        1.82      7.77 o 
  -3   9   6        9.78        4.79      6.89 o 
  -2   9   6       16.55       18.75     12.71 o 
  -1   9   6      237.66      251.27     20.85 o 
   0   9   6       37.03       40.12     10.45 o 
   1   9   6        0.54        0.04      7.42 o 
   2   9   6      620.76      652.87     34.95 o 
   3   9   6      412.81      461.81     44.14 o 
   4   9   6       17.21       14.17      9.68 o 
   5   9   6        9.18        0.59      7.05 o 
   6   9   6      208.97      237.17     70.79 o 
   7   9   6        1.42       -7.17      8.12 o 
   8   9   6       82.27       59.04     14.78 o 
  -5  10   6        3.39      -19.36     19.36 o 
  -4  10   6       56.31       32.58     15.29 o 
  -3  10   6       23.72       27.61     17.38 o 
  -2  10   6        4.12        0.00      9.24 o 
  -1  10   6        3.24      -10.43     14.50 o 
   0  10   6        5.49        5.16     10.68 o 
   1  10   6       33.16       22.72     27.76 o 
   2  10   6       42.17       33.74      9.29 o 
   3  10   6        5.09        6.49      8.80 o 
   4  10   6       17.22       20.51     23.54 o 
   5  10   6      154.34      148.78     19.52 o 
   6  10   6       16.04       14.76     11.27 o 
   7  10   6        6.90        0.16     14.35 o 
  -4  11   6        1.57      -10.23     12.31 o 
  -3  11   6       11.49       17.58     17.58 o 
  -2  11   6       24.91       -5.16     13.51 o 
  -1  11   6      111.93      128.63     21.06 o 
   0  11   6       13.90       38.73     14.70 o 
   1  11   6        0.02       -9.43      9.43 o 
   2  11   6        5.38       15.99     11.77 o 
   3  11   6        0.49        8.09      9.84 o 
   4  11   6        8.07       20.34     10.97 o 
   5  11   6        8.78       20.12     13.30 o 
   6  11   6        7.72       17.84     12.58 o 
  -1  12   6        0.59        1.24     12.18 o 
   0  12   6       15.20        9.79     24.13 o 
   1  12   6        9.98        4.54     50.89 o 
   2  12   6        6.46       -4.35     10.09 o 
   3  12   6      147.56      165.57     34.62 o 
  -2  -9   7        1.21       -9.93     21.05 o 
  -1  -9   7        1.70        8.94     16.68 o 
   0  -9   7       31.55       35.55     22.25 o 
   1  -9   7        1.88       -1.09     22.14 o 
  -5  -8   7        2.01      -16.29     16.29 o 
  -4  -8   7        3.51        4.37     14.20 o 
  -3  -8   7       47.86       30.79     16.49 o 
  -2  -8   7       45.94       17.68     16.59 o 
  -1  -8   7       13.75      -21.05     21.05 o 
   0  -8   7       82.24       74.00     22.15 o 
   1  -8   7       40.08       61.72     21.45 o 
   2  -8   7        0.61       -7.51      9.61 o 
   3  -8   7       99.85      132.90     22.15 o 
   4  -8   7       74.83       51.27     40.62 o 
  -5  -7   7        9.01       17.38     14.10 o 
  -4  -7   7       29.29       18.57     13.11 o 
  -3  -7   7        3.22       -3.78      4.75 o 
  -2  -7   7        5.88       14.35      3.94 o 
  -1  -7   7       81.06       94.22     20.80 o 
   0  -7   7      120.17      154.34     30.92 o 
   1  -7   7        0.75       -7.32      7.32 o 
   2  -7   7       35.64       42.03     15.10 o 
   3  -7   7       45.20       45.78     19.07 o 
   4  -7   7       15.62       24.22     18.42 o 
   5  -7   7        0.06        1.96     10.78 o 
  -6  -6   7       20.88        9.79      7.87 o 
  -5  -6   7      106.45       95.88     13.71 o 
  -4  -6   7       24.22       21.70      8.46 o 
  -3  -6   7        2.07       -0.42      7.28 o 
  -2  -6   7        2.70        8.30      4.67 o 
  -1  -6   7        2.45        1.09      4.42 o 
   0  -6   7      287.39      288.24     48.46 o 
   1  -6   7      681.00      754.95     70.33 o 
   2  -6   7       74.58       65.40      7.84 o 
   3  -6   7      152.96      180.65     31.04 o 
   4  -6   7        0.53       -5.98     10.68 o 
   5  -6   7        0.02       13.46      9.44 o 
   6  -6   7       20.65       29.89     13.90 o 
   7  -6   7        0.78       -4.46     13.21 o 
  -9  -5   7        9.30       16.48     16.48 o 
  -8  -5   7        9.08       -3.28     14.20 o 
  -7  -5   7       14.03        1.07      9.20 o 
  -6  -5   7      160.63      144.17     16.63 o 
  -5  -5   7        0.44        4.64      7.64 o 
  -4  -5   7        4.72        2.69      4.74 o 
  -3  -5   7      556.22      642.48     41.17 o 
  -2  -5   7      163.09      188.87     19.43 o 
  -1  -5   7       68.98       58.27     12.34 o 
   0  -5   7       42.40       43.74      7.43 o 
   1  -5   7      457.81      526.15     38.74 o 
   2  -5   7      382.73      434.35     55.70 o 
   3  -5   7       16.27       17.68      7.66 o 
   4  -5   7       50.70       50.62     12.27 o 
   5  -5   7      221.45      201.32     45.31 o 
   6  -5   7       44.51       42.21     19.07 o 
   7  -5   7       14.95        8.44     15.79 o 
   8  -5   7      108.42      125.65     26.42 o 
  -9  -4   7        1.34      -11.02     15.39 o 
  -8  -4   7        6.03        7.75     14.30 o 
  -7  -4   7        6.55       15.17     11.02 o 
  -6  -4   7      372.12      420.23     24.62 o 
  -5  -4   7       18.47       18.54      8.64 o 
  -4  -4   7       83.76       71.24     10.72 o 
  -3  -4   7       19.94        8.82      9.04 o 
  -2  -4   7      229.17      207.27     15.37 o 
  -1  -4   7      297.57      329.16     36.98 o 
   0  -4   7      211.60      224.69     15.79 o 
   1  -4   7        0.84        3.70      4.49 o 
   2  -4   7       84.56       93.35     11.32 o 
   3  -4   7       36.94       38.49     13.94 o 
   4  -4   7       33.21       31.82     14.86 o 
   5  -4   7       53.29       44.91     33.22 o 
   6  -4   7        0.03       19.19      9.25 o 
   7  -4   7      124.58      121.39     26.22 o 
   8  -4   7        6.06      -12.51     19.86 o 
 -10  -3   7        2.21       44.29     23.24 o 
  -9  -3   7        0.42        1.09     17.68 o 
  -8  -3   7        0.95       -2.18     14.30 o 
  -7  -3   7      167.05      195.89     16.69 o 
  -6  -3   7      128.10      119.35     12.06 o 
  -5  -3   7      485.20      567.12     28.72 o 
  -4  -3   7        4.19        3.81      6.35 o 
  -3  -3   7      329.65      334.25     20.85 o 
  -2  -3   7        6.34       16.62     13.80 o 
  -1  -3   7       82.56       84.44      8.71 o 
   0  -3   7      255.63      271.79     29.27 o 
   1  -3   7       36.00       38.66      7.99 o 
   2  -3   7       22.22       17.69     11.37 o 
   3  -3   7       83.91      102.07     18.03 o 
   4  -3   7       78.54      113.18     13.43 o 
   5  -3   7       52.35       51.24      9.34 o 
   6  -3   7       58.37       51.69     19.42 o 
   7  -3   7       25.47       17.78      7.46 o 
   8  -3   7      102.68      136.18     29.10 o 
   9  -3   7      119.65      149.49     28.11 o 
 -10  -2   7       18.08       11.02     24.33 o 
  -9  -2   7       18.50       27.61     15.49 o 
  -8  -2   7      194.02      243.62     34.28 o 
  -7  -2   7        0.92        0.05      6.20 o 
  -6  -2   7       11.03        5.03      6.01 o 
  -5  -2   7       38.31       30.27      6.22 o 
  -4  -2   7      146.62      127.92     12.28 o 
  -3  -2   7      133.54      119.22     11.91 o 
  -2  -2   7       41.04       34.18      7.64 o 
  -1  -2   7      429.68      406.81     22.67 o 
   0  -2   7        8.20        9.47      6.43 o 
   1  -2   7       34.59       33.56      8.84 o 
   2  -2   7        0.28        2.12      6.85 o 
   3  -2   7       27.94       31.79     16.04 o 
   4  -2   7        7.72        8.34      6.90 o 
   5  -2   7       18.22        9.14      8.17 o 
   6  -2   7       49.19       43.85      7.89 o 
   7  -2   7      106.69       96.62     34.42 o 
   8  -2   7       30.15       43.60     16.58 o 
   9  -2   7        0.28       11.42     14.50 o 
 -10  -1   7       60.09       70.71     25.43 o 
  -9  -1   7       81.56       64.96     17.68 o 
  -8  -1   7       36.61       40.62     16.49 o 
  -7  -1   7       67.82       76.26      9.66 o 
  -6  -1   7      107.21      121.27     13.44 o 
  -5  -1   7       58.55       51.99     12.76 o 
  -4  -1   7      206.60      222.23     16.45 o 
  -3  -1   7      267.90      273.61     33.65 o 
  -2  -1   7      110.86      124.91     12.34 o 
  -1  -1   7      172.80      165.46     11.55 o 
   0  -1   7       61.46       65.29      8.87 o 
   1  -1   7      146.30      144.60     12.69 o 
   2  -1   7      274.53      295.01     20.13 o 
   3  -1   7      187.92      171.82     16.73 o 
   4  -1   7        8.53        3.70      9.63 o 
   5  -1   7      184.58      190.77     19.64 o 
   6  -1   7        0.15       10.47     11.11 o 
   7  -1   7        0.96       14.70     15.69 o 
   8  -1   7       14.70       20.85     14.60 o 
   9  -1   7       53.13       62.27     16.59 o 
  10  -1   7       14.77       29.99     21.75 o 
 -10   0   7       69.77       72.60     26.42 o 
  -9   0   7        7.97       -9.83     18.67 o 
  -8   0   7       65.72       54.73     19.67 o 
  -7   0   7      498.91      519.27     26.59 o 
  -6   0   7      772.71      903.70     78.28 o 
  -5   0   7      178.90      159.84     14.05 o 
  -4   0   7      312.22      315.89     19.82 o 
  -3   0   7        6.16       -1.24      7.10 o 
  -2   0   7       10.45        1.35      6.87 o 
  -1   0   7       28.57       23.63      6.65 o 
   0   0   7      101.42      122.94     10.53 o 
   1   0   7        9.85       21.43     12.17 o 
   2   0   7      224.79      228.52     24.10 o 
   3   0   7      155.64      151.55     14.94 o 
   4   0   7       95.25       94.17     11.65 o 
   5   0   7        0.66       -0.68      5.32 o 
   6   0   7       18.51       21.06      8.69 o 
   7   0   7       26.56       21.05     12.61 o 
   8   0   7       90.40       87.90     19.87 o 
   9   0   7       20.13       46.87     20.85 o 
  10   0   7       59.75       93.36     27.01 o 
 -10   1   7       55.54       34.96     22.94 o 
  -9   1   7        9.83        4.37     18.57 o 
  -8   1   7      210.15      212.33     32.79 o 
  -7   1   7      519.30      494.22     49.03 o 
  -6   1   7      179.04      191.97     14.79 o 
  -5   1   7      171.04      170.05     18.43 o 
  -4   1   7        2.28        3.75      7.01 o 
  -3   1   7      531.64      600.74     30.26 o 
  -2   1   7      286.02      320.77     19.42 o 
  -1   1   7      189.37      181.27     22.71 o 
   0   1   7      118.18      114.13      9.79 o 
   1   1   7      101.75      106.57     10.85 o 
   2   1   7     1221.14     1333.03     56.20 o 
   3   1   7      287.36      336.33     23.15 o 
   4   1   7       89.88      100.67     11.87 o 
   5   1   7        1.74        3.74      6.57 o 
   6   1   7        4.19       -2.01      7.56 o 
   7   1   7       41.25       39.13     21.15 o 
   8   1   7       35.83       31.58     18.97 o 
   9   1   7        6.20      -15.69     19.86 o 
  10   1   7        3.03       15.69     17.78 o 
 -10   2   7        1.79        0.00     17.38 o 
  -9   2   7       30.93       34.66     19.46 o 
  -8   2   7        5.39      -10.82     18.37 o 
  -7   2   7        0.57       -4.27     10.82 o 
  -6   2   7       50.98       54.82     12.47 o 
  -5   2   7       94.11       85.33     12.77 o 
  -4   2   7       27.01       20.76      9.14 o 
  -3   2   7      100.26       97.96     11.15 o 
  -2   2   7      230.82      241.04     18.17 o 
  -1   2   7      167.07      162.35     14.05 o 
   0   2   7      273.94      318.85     36.44 o 
   1   2   7      217.39      225.60     15.98 o 
   2   2   7      842.50      944.87     46.29 o 
   3   2   7        2.27       -6.41      6.41 o 
   4   2   7       81.81      109.25     17.93 o 
   5   2   7        1.10        0.58      8.42 o 
   6   2   7      218.80      206.70     14.99 o 
   7   2   7      387.99      432.78     50.11 o 
   8   2   7        7.04        8.44     17.97 o 
   9   2   7        8.39        5.43      5.07 o 
  10   2   7        4.21       -8.44     12.61 o 
 -10   3   7        1.67       19.46     16.19 o 
  -9   3   7        0.26      -16.19     16.19 o 
  -8   3   7       39.22       49.36     23.64 o 
  -7   3   7        5.42        2.18     17.08 o 
  -6   3   7      135.87      109.89      9.62 o 
  -5   3   7       20.67       45.88     15.99 o 
  -4   3   7       38.11       19.34      8.78 o 
  -3   3   7       91.55       80.47     27.17 o 
  -2   3   7       51.33       56.35     15.84 o 
  -1   3   7        0.61        5.37      7.10 o 
   0   3   7      499.66      521.46     30.48 o 
   1   3   7      167.26      163.74     14.09 o 
   2   3   7      256.42      311.44     17.90 o 
   3   3   7      487.43      517.02     24.74 o 
   4   3   7        0.06       -2.70      6.14 o 
   5   3   7      104.57       75.96     14.49 o 
   6   3   7      345.45      408.40     48.32 o 
   7   3   7      593.53      657.47     67.45 o 
   8   3   7        9.14        2.09     14.90 o 
   9   3   7        0.09       17.96     16.68 o 
  10   3   7       39.38       30.69     23.24 o 
 -10   4   7        0.01      -19.26     25.72 o 
  -9   4   7       24.54       13.90     23.44 o 
  -8   4   7       97.31       54.33     18.08 o 
  -7   4   7      142.83      109.38     21.26 o 
  -6   4   7       22.93       23.78      8.74 o 
  -5   4   7       40.46       39.26     11.47 o 
  -4   4   7      362.38      389.15     25.33 o 
  -3   4   7      162.13      182.59     17.25 o 
  -2   4   7      293.25      337.45     21.49 o 
  -1   4   7      679.42      730.20     36.69 o 
   0   4   7      185.63      187.26     26.53 o 
   1   4   7       83.20       84.98     11.05 o 
   2   4   7       40.89       37.96      9.94 o 
   3   4   7        4.49       14.90      7.33 o 
   4   4   7       29.33       19.98      8.28 o 
   5   4   7      337.29      369.48     29.01 o 
   6   4   7      672.74      743.21     43.52 o 
   7   4   7      455.36      444.69     50.42 o 
   8   4   7       91.96       70.65     11.45 o 
   9   4   7       21.57       12.25      9.30 o 
  10   4   7      134.11      162.81     31.99 o 
  -9   5   7       52.21       20.16     20.16 o 
  -8   5   7      259.29      290.56     46.60 o 
  -7   5   7       96.57       92.57     26.32 o 
  -6   5   7      129.85      104.41     27.91 o 
  -5   5   7      133.83      140.37     20.96 o 
  -4   5   7       34.86       40.44     14.50 o 
  -3   5   7      225.08      260.27     20.85 o 
  -2   5   7       50.45       51.36     11.48 o 
  -1   5   7        1.34        3.01      7.60 o 
   0   5   7        0.05       -1.35      6.50 o 
   1   5   7      310.57      352.84     24.76 o 
   2   5   7        8.23        2.46      6.42 o 
   3   5   7       24.60       36.59      9.25 o 
   4   5   7      172.29      170.12     27.92 o 
   5   5   7      960.83     1027.94     53.10 o 
   6   5   7       19.83       16.11     13.75 o 
   7   5   7       20.17       15.99     15.99 o 
   8   5   7       20.68        6.91      9.50 o 
   9   5   7       35.61       18.47     13.01 o 
  10   5   7        2.18       20.36     24.63 o 
  -9   6   7        4.59       -1.09     24.13 o 
  -8   6   7        2.94      -18.87     20.95 o 
  -7   6   7      151.54      125.27     27.12 o 
  -6   6   7        1.51       -1.94      4.24 o 
  -5   6   7       14.85        2.35     11.62 o 
  -4   6   7      962.01     1068.41    124.25 o 
  -3   6   7       50.96       48.59     10.96 o 
  -2   6   7        4.06        3.67     13.06 o 
  -1   6   7       87.13       78.00     12.81 o 
   0   6   7      221.49      218.06     17.91 o 
   1   6   7       36.43       44.50     11.06 o 
   2   6   7       22.89       40.20     26.81 o 
   3   6   7        8.30        7.99      7.42 o 
   4   6   7      142.81      165.77     39.54 o 
   5   6   7      541.33      602.08     39.65 o 
   6   6   7      284.21      310.37     20.84 o 
   7   6   7       15.31       14.50     10.13 o 
   8   6   7      197.89      178.58     22.15 o 
   9   6   7       82.60       87.12     18.22 o 
  10   6   7       15.79       44.09     22.64 o 
  -8   7   7        0.02        8.34     17.68 o 
  -7   7   7        0.36       -9.33     22.74 o 
  -6   7   7       29.99       18.09      7.00 o 
  -5   7   7        1.06        3.44      5.89 o 
  -4   7   7      163.27      160.55     24.74 o 
  -3   7   7       97.15       85.13     14.18 o 
  -2   7   7        6.63       14.49      9.32 o 
  -1   7   7       22.13       15.60     18.97 o 
   0   7   7        4.67       14.80     10.53 o 
   1   7   7      340.19      368.49     26.64 o 
   2   7   7      231.60      242.40     19.22 o 
   3   7   7       77.06       79.64     12.63 o 
   4   7   7       44.18       34.83      9.72 o 
   5   7   7        6.44        1.07      8.49 o 
   6   7   7       69.26       61.40     12.18 o 
   7   7   7        0.15        4.70     22.39 o 
   8   7   7      137.66       95.35     36.76 o 
   9   7   7       33.16       41.38     13.86 o 
  -7   8   7       21.56       53.53     26.71 o 
  -6   8   7        0.43       28.70     21.55 o 
  -5   8   7       63.50       43.81     11.25 o 
  -4   8   7       36.19       24.53     13.31 o 
  -3   8   7       42.46       58.50     18.47 o 
  -2   8   7       85.94       92.56     15.04 o 
  -1   8   7       64.77       34.12     10.21 o 
   0   8   7      334.01      312.06     25.00 o 
   1   8   7       37.42       28.24      8.23 o 
   2   8   7      262.69      287.20     29.37 o 
   3   8   7       30.08       24.22     10.42 o 
   4   8   7       38.73       44.18     12.86 o 
   5   8   7       60.56       76.32     12.39 o 
   6   8   7      205.24      254.46     30.90 o 
   7   8   7       11.82        2.39      7.16 o 
   8   8   7        2.58        0.58      8.03 o 
   9   8   7       97.89       99.47     21.09 o 
  -6   9   7        0.03       -8.14     18.37 o 
  -5   9   7        0.71       -0.99     16.29 o 
  -4   9   7        0.28       -2.66      8.94 o 
  -3   9   7        9.21       18.07     11.92 o 
  -2   9   7        5.34       20.66     18.57 o 
  -1   9   7      296.48      290.78     65.69 o 
   0   9   7        0.10        1.59      7.46 o 
   1   9   7      403.30      377.68     44.09 o 
   2   9   7       46.92       44.19     13.16 o 
   3   9   7       17.89       -0.95     16.39 o 
   4   9   7        8.11        6.83      8.91 o 
   5   9   7      277.04      305.78     35.78 o 
   6   9   7        0.16        0.65     12.46 o 
   7   9   7       46.47       30.59     25.33 o 
   8   9   7        0.34       -4.37     18.57 o 
  -5  10   7        8.86        6.16     21.45 o 
  -4  10   7       12.25      -15.29     20.46 o 
  -3  10   7        1.01        9.24     18.47 o 
  -2  10   7       83.58       66.15     21.75 o 
  -1  10   7       36.44       35.36     19.76 o 
   0  10   7       62.93       90.48     18.77 o 
   1  10   7       31.36       25.92     12.41 o 
   2  10   7       62.96       66.94     16.49 o 
   3  10   7      295.59      324.38     32.30 o 
   4  10   7        4.13        4.17     13.51 o 
   5  10   7       44.13       52.22     15.52 o 
   6  10   7        2.14       -0.08     11.81 o 
   7  10   7        7.87       21.08     93.89 o 
  -3  11   7        1.65       -9.33     13.41 o 
  -2  11   7       12.05        8.34     14.60 o 
  -1  11   7       70.29       88.89     23.04 o 
   0  11   7       48.96       64.85     14.70 o 
   1  11   7        2.74       -7.25     10.43 o 
   2  11   7        6.27      -13.51     13.51 o 
   3  11   7       10.09        3.18     21.05 o 
   4  11   7       75.24       38.77     32.03 o 
   5  11   7        3.67        1.63     11.41 o 
  -3  -8   8       11.51       -8.84     22.05 o 
  -2  -8   8      101.42       75.09     26.52 o 
  -1  -8   8       22.13       -1.09     15.49 o 
   0  -8   8        0.36       14.30     15.39 o 
   1  -8   8        0.58       -7.65     10.92 o 
  -5  -7   8        2.24       15.19     21.75 o 
  -4  -7   8       13.17        5.46     22.94 o 
  -3  -7   8        0.66      -14.30     14.30 o 
  -2  -7   8        1.30       -3.42     12.66 o 
  -1  -7   8       10.40       16.13      7.79 o 
   0  -7   8        0.00        9.34      9.48 o 
   1  -7   8       43.18       38.54      9.76 o 
   2  -7   8        2.30        1.74      9.05 o 
   3  -7   8        0.26      -11.66     11.66 o 
   4  -7   8      107.49      108.75     52.69 o 
  -6  -6   8        5.73       25.92     17.28 o 
  -5  -6   8      108.68       78.91     19.92 o 
  -4  -6   8       62.97       53.93     11.71 o 
  -3  -6   8        5.30       10.87      5.98 o 
  -2  -6   8      114.19      137.78     37.21 o 
  -1  -6   8        9.88       -4.88     11.94 o 
   0  -6   8       10.74        6.63      6.29 o 
   1  -6   8        2.38       -7.65      7.65 o 
   2  -6   8       13.89       11.64     11.70 o 
   3  -6   8      117.73      126.44     50.41 o 
   4  -6   8       11.60        0.51      8.54 o 
   5  -6   8        2.22       -4.64     10.43 o 
  -8  -5   8        1.30       -4.37     13.11 o 
  -7  -5   8       34.00       15.23      9.89 o 
  -6  -5   8      152.16      132.95     36.21 o 
  -5  -5   8       64.45       75.39     10.86 o 
  -4  -5   8      164.53      168.99     22.74 o 
  -3  -5   8        0.47       -4.22      5.82 o 
  -2  -5   8        1.97        2.82      5.86 o 
  -1  -5   8      491.77      460.70     68.42 o 
   0  -5   8        7.55        0.39      5.64 o 
   1  -5   8      106.38      105.30     11.49 o 
   2  -5   8      128.13      138.48     13.32 o 
   3  -5   8      162.30      158.38     15.00 o 
   4  -5   8       27.94        8.54     15.00 o 
   5  -5   8       10.17       23.44     18.07 o 
   6  -5   8       32.25       41.41     22.25 o 
   7  -5   8        2.17        3.18     13.80 o 
  -8  -4   8        9.67        9.93     17.58 o 
  -7  -4   8        2.11       -6.02     19.12 o 
  -6  -4   8       71.24       61.80     10.73 o 
  -5  -4   8      213.41      245.88     20.55 o 
  -4  -4   8      492.77      496.49     49.46 o 
  -3  -4   8        9.60        3.90      8.68 o 
  -2  -4   8        8.33       19.13      9.61 o 
  -1  -4   8       49.53       50.78      7.73 o 
   0  -4   8       22.72       45.31     14.20 o 
   1  -4   8       80.67       67.31     20.01 o 
   2  -4   8       54.00       54.15      7.67 o 
   3  -4   8       20.69       32.57     10.02 o 
   4  -4   8       81.57       54.40     14.70 o 
   5  -4   8      125.20      152.97     38.39 o 
   6  -4   8       80.92       92.87     26.42 o 
   7  -4   8        0.02       31.48     22.05 o 
  -9  -3   8       33.72       37.64     16.58 o 
  -8  -3   8        4.57       -9.93     17.68 o 
  -7  -3   8       36.74       40.69     10.31 o 
  -6  -3   8        2.47        6.42      7.43 o 
  -5  -3   8       44.85       45.54      9.19 o 
  -4  -3   8      117.66      124.33     21.76 o 
  -3  -3   8        1.50       -4.13      5.69 o 
  -2  -3   8        4.62        5.84      6.76 o 
  -1  -3   8      884.08      932.01     46.48 o 
   0  -3   8      365.68      384.46     23.30 o 
   1  -3   8      510.78      543.98     34.37 o 
   2  -3   8       36.30       19.07      8.67 o 
   3  -3   8       47.16       51.58      9.41 o 
   4  -3   8        0.30        2.08      7.83 o 
   5  -3   8        5.08        1.75      9.47 o 
   6  -3   8        7.43       12.21      8.22 o 
   7  -3   8      155.61      158.15     30.40 o 
   8  -3   8      125.60      149.10     28.21 o 
  -9  -2   8       25.80       22.15     13.31 o 
  -8  -2   8       13.74      -13.31     15.49 o 
  -7  -2   8       34.98       41.80      8.40 o 
  -6  -2   8        0.31        0.38      5.23 o 
  -5  -2   8       55.61       57.06      8.18 o 
  -4  -2   8       58.04       55.15     15.71 o 
  -3  -2   8      255.40      263.64     37.07 o 
  -2  -2   8      335.09      397.17     23.90 o 
  -1  -2   8        3.94       -2.70      5.29 o 
   0  -2   8        1.74       -2.14     10.28 o 
   1  -2   8       72.64       67.38      9.78 o 
   2  -2   8      224.65      221.97     17.95 o 
   3  -2   8       19.37       14.15      8.25 o 
   4  -2   8      213.41      219.30     17.14 o 
   5  -2   8      189.90      200.99     42.97 o 
   6  -2   8        9.11       12.61     12.61 o 
   7  -2   8        5.57       18.87     18.87 o 
   8  -2   8       53.83       36.45     16.69 o 
   9  -2   8       58.03       57.01     24.93 o 
  -9  -1   8        2.94      -11.02     19.86 o 
  -8  -1   8        0.19        3.28     12.11 o 
  -7  -1   8       42.92       48.68      8.01 o 
  -6  -1   8      141.68      137.57     14.47 o 
  -5  -1   8       19.45       23.79      8.09 o 
  -4  -1   8       30.74       23.49      8.46 o 
  -3  -1   8      203.75      209.44     30.16 o 
  -2  -1   8      254.91      242.55     26.29 o 
  -1  -1   8       67.60       68.89      9.88 o 
   0  -1   8        2.03       -1.30     10.33 o 
   1  -1   8      313.28      328.13     21.83 o 
   2  -1   8      157.59      160.14     16.06 o 
   3  -1   8      622.63      676.24     39.75 o 
   4  -1   8       50.26       36.03     14.90 o 
   5  -1   8      147.92      172.83     30.75 o 
   6  -1   8       10.02        4.27     14.80 o 
   7  -1   8       67.20       58.90     22.05 o 
   8  -1   8        0.01      -14.60     14.60 o 
   9  -1   8       44.00       54.03     21.85 o 
 -10   0   8       35.52       52.83     26.42 o 
  -9   0   8       12.65        4.37     14.30 o 
  -8   0   8       43.02       20.86     13.21 o 
  -7   0   8       73.77       90.16     28.90 o 
  -6   0   8       39.78       35.74      7.63 o 
  -5   0   8      534.82      559.42     58.73 o 
  -4   0   8       13.19        5.21      7.25 o 
  -3   0   8        2.51        1.29      7.20 o 
  -2   0   8      124.86       98.48     12.39 o 
  -1   0   8      585.52      680.23     31.87 o 
   0   0   8      156.57      161.03     13.96 o 
   1   0   8        2.51       -1.97      5.49 o 
   2   0   8      101.49       90.79     11.81 o 
   3   0   8       75.76       77.66     12.23 o 
   4   0   8       40.57       28.71      9.35 o 
   5   0   8      788.39      894.86     48.80 o 
   6   0   8        1.57        1.09      9.53 o 
   7   0   8       31.15       14.80     12.71 o 
   8   0   8       49.41       53.53     22.05 o 
   9   0   8       18.06       43.79     27.11 o 
  10   0   8       37.94       45.68     22.84 o 
 -10   1   8        1.54      -12.02     27.41 o 
  -9   1   8       22.92       30.59     15.29 o 
  -8   1   8        0.01      -18.57     18.57 o 
  -7   1   8       38.30       39.83      8.21 o 
  -6   1   8      448.58      407.90     79.57 o 
  -5   1   8      152.04      141.88     15.82 o 
  -4   1   8      149.26      137.38     14.32 o 
  -3   1   8       11.86       18.34      8.35 o 
  -2   1   8       12.00        3.27      8.09 o 
  -1   1   8        0.00        3.18      6.85 o 
   0   1   8        7.89       21.32      9.28 o 
   1   1   8       43.59       36.01     13.51 o 
   2   1   8       40.73       55.04     10.76 o 
   3   1   8        0.50       -9.19      9.19 o 
   4   1   8       13.03       16.65      9.98 o 
   5   1   8       57.41       27.39      9.58 o 
   6   1   8      117.42      113.44     16.18 o 
   7   1   8      106.74       76.39     22.25 o 
   8   1   8       12.78      -18.97     18.97 o 
   9   1   8        1.67        1.09     20.95 o 
  10   1   8       19.58        7.25     26.02 o 
  -9   2   8       17.51        7.55     16.29 o 
  -8   2   8        5.26       -1.09     13.01 o 
  -7   2   8        0.09        4.43      4.96 o 
  -6   2   8        1.72        3.55      4.14 o 
  -5   2   8      133.28      127.53     15.22 o 
  -4   2   8       10.10        1.57      8.66 o 
  -3   2   8      151.81      127.35     14.31 o 
  -2   2   8      206.60      222.23     18.23 o 
  -1   2   8        4.44        0.03      5.92 o 
   0   2   8       17.48       14.86     15.05 o 
   1   2   8       27.57       20.87     12.02 o 
   2   2   8        7.73       -0.94      7.46 o 
   3   2   8      107.13       99.47     13.94 o 
   4   2   8        0.05       -3.65      9.13 o 
   5   2   8       59.06       47.58     10.73 o 
   6   2   8      219.24      187.91     29.91 o 
   7   2   8       23.55       18.07     13.80 o 
   8   2   8       45.65       55.12     23.34 o 
   9   2   8       17.97        0.00     20.06 o 
  10   2   8        2.18       -8.44     15.69 o 
  -9   3   8       18.50       16.19     20.46 o 
  -8   3   8        2.22      -18.27     18.27 o 
  -7   3   8        1.32        4.27     18.27 o 
  -6   3   8        4.72      -14.00     14.00 o 
  -5   3   8      444.88      418.04     37.44 o 
  -4   3   8       88.46       73.31     12.23 o 
  -3   3   8       31.23       40.20     10.47 o 
  -2   3   8       67.92       64.06     10.78 o 
  -1   3   8      348.22      361.41     24.55 o 
   0   3   8       95.45       94.81     11.83 o 
   1   3   8       98.46       96.54     16.69 o 
   2   3   8      192.50      172.45     32.45 o 
   3   3   8      130.40      121.41     28.86 o 
   4   3   8       14.14       13.81      7.59 o 
   5   3   8      124.50      120.25     15.11 o 
   6   3   8        3.23       26.71     17.08 o 
   7   3   8        9.34       -4.27     10.63 o 
   8   3   8       15.04       13.80     17.08 o 
   9   3   8        8.62       -4.27     22.24 o 
  10   3   8       43.22       91.86     30.59 o 
  -9   4   8        3.77       -3.18     12.81 o 
  -8   4   8        4.53      -14.90     17.08 o 
  -7   4   8        0.43        8.54     16.98 o 
  -6   4   8        4.25       12.71     11.72 o 
  -5   4   8      284.54      267.45     33.20 o 
  -4   4   8        6.96       -2.18     15.99 o 
  -3   4   8        0.28        3.33     10.36 o 
  -2   4   8       89.21       83.46     11.26 o 
  -1   4   8       25.58       41.48      8.89 o 
   0   4   8      590.53      666.29     44.01 o 
   1   4   8      253.01      273.92     21.28 o 
   2   4   8        8.44        5.45     18.52 o 
   3   4   8      157.36      147.61     42.52 o 
   4   4   8      289.69      297.99     23.18 o 
   5   4   8      454.94      516.80     30.85 o 
   6   4   8       23.98       19.17     15.99 o 
   7   4   8        2.28       10.64     15.49 o 
   8   4   8        3.57       12.81     13.90 o 
   9   4   8        3.93       -4.96     10.76 o 
  10   4   8        2.29        1.09     14.90 o 
  -9   5   8       27.89       -2.09     26.42 o 
  -8   5   8        9.23        3.18     17.97 o 
  -7   5   8       24.54       -6.36     12.61 o 
  -6   5   8        1.83      -10.53     16.88 o 
  -5   5   8     1010.99     1089.79     78.98 o 
  -4   5   8      154.23      170.09     25.43 o 
  -3   5   8      308.96      359.45     27.99 o 
  -2   5   8      123.30      110.35     14.57 o 
  -1   5   8      227.81      260.86     28.72 o 
   0   5   8       20.17        1.71      7.84 o 
   1   5   8       84.04       82.93     14.85 o 
   2   5   8       76.46       75.20     10.31 o 
   3   5   8       12.12       -2.41     13.41 o 
   4   5   8     1032.71     1150.40     61.47 o 
   5   5   8       58.30       57.52     26.47 o 
   6   5   8      232.79      254.29     33.09 o 
   7   5   8       66.50       86.56     20.31 o 
   8   5   8       66.48       59.99     25.72 o 
   9   5   8        9.11        6.87     19.41 o 
  10   5   8        0.42      -18.17     19.26 o 
  -8   6   8       26.41       71.10     25.13 o 
  -7   6   8        0.25        0.00     19.86 o 
  -6   6   8        1.86        3.18      5.06 o 
  -5   6   8       40.10       30.19     14.60 o 
  -4   6   8        6.56       10.43     11.52 o 
  -3   6   8       77.61       65.16     12.16 o 
  -2   6   8       25.33       12.44     11.57 o 
  -1   6   8      108.29       77.15     20.56 o 
   0   6   8      182.58      192.37     19.87 o 
   1   6   8      225.78      236.54     22.55 o 
   2   6   8       20.21       11.38      8.24 o 
   3   6   8       19.88       11.73      8.49 o 
   4   6   8      112.57      113.93     20.02 o 
   5   6   8       37.44       42.40     13.31 o 
   6   6   8      137.22      162.22     27.62 o 
   7   6   8       91.70       69.43     23.54 o 
   8   6   8       15.85       13.02     12.76 o 
   9   6   8        0.64       -4.27     17.18 o 
  -7   7   8        0.10      -16.58     16.58 o 
  -6   7   8        0.71        2.09     15.49 o 
  -5   7   8       37.44       56.06     13.85 o 
  -4   7   8       81.76       78.67     22.75 o 
  -3   7   8        7.59       15.59     12.51 o 
  -2   7   8      136.47      114.19     15.40 o 
  -1   7   8      126.51       97.73     15.98 o 
   0   7   8       11.09        7.97      7.92 o 
   1   7   8        4.29        6.54      8.44 o 
   2   7   8      143.88      127.75     39.84 o 
   3   7   8      397.22      379.84     28.09 o 
   4   7   8      122.90      119.83     23.10 o 
   5   7   8       29.89       23.04     16.78 o 
   6   7   8        0.12       -9.53     11.62 o 
   7   7   8      154.58      164.51     27.82 o 
   8   7   8      165.14       88.99     18.23 o 
   9   7   8       63.06       66.73     17.18 o 
  -6   8   8       43.22       51.34     26.72 o 
  -5   8   8        0.00       15.39     20.56 o 
  -4   8   8        8.42        6.73     28.60 o 
  -3   8   8        0.05        8.24     13.41 o 
  -2   8   8        0.71       -7.25      9.33 o 
  -1   8   8       10.27       26.95      9.64 o 
   0   8   8        0.01       12.85      9.12 o 
   1   8   8      269.35      288.08     22.02 o 
   2   8   8      184.73      182.71     27.32 o 
   3   8   8       39.78       57.31     10.66 o 
   4   8   8      136.31      134.15     17.46 o 
   5   8   8       32.78       31.38     17.78 o 
   6   8   8       13.52        1.09     11.62 o 
   7   8   8       28.63       25.86     18.62 o 
   8   8   8        7.43       30.81     24.73 o 
  -5   9   8       25.80        0.00     16.39 o 
  -4   9   8        8.08      -17.38     17.38 o 
  -3   9   8       24.06       32.87     21.55 o 
  -2   9   8        0.13        7.25     17.58 o 
  -1   9   8       97.82      120.49     26.02 o 
   0   9   8      165.77      191.64     32.39 o 
   1   9   8       73.40       76.26     19.86 o 
   2   9   8      145.37      148.91     22.85 o 
   3   9   8        2.83       -3.08     14.40 o 
   4   9   8       82.84      128.33     20.76 o 
   5   9   8        4.99      -10.43     10.43 o 
   6   9   8       56.95       66.74     22.25 o 
   7   9   8       32.90       31.75      9.90 o 
  -4  10   8       18.16      -12.31     20.46 o 
  -3  10   8       28.27       43.20     23.64 o 
  -2  10   8        3.23       17.58     16.58 o 
  -1  10   8        0.56      -14.50     14.50 o 
   0  10   8       15.69        2.09     17.68 o 
   1  10   8       39.42        4.17     17.58 o 
   2  10   8       11.27       14.50     16.48 o 
   3  10   8        6.27       12.41     14.40 o 
   4  10   8       23.58       33.27     15.59 o 
   5  10   8        5.72        4.17     15.79 o 
   6  10   8       15.61       11.28     14.29 o 
  -2  11   8       50.37       95.84     24.03 o 
  -1  11   8        0.15       -7.35     17.78 o 
   0  11   8        8.51       -2.09     18.77 o 
   1  11   8       62.11       40.62     19.76 o 
   2  11   8        2.56      -12.41     14.50 o 
   3  11   8       74.84       97.83     23.94 o 
   4  11   8       32.71       36.02     10.06 o 
  -3  -7   9       20.84       30.79     21.95 o 
  -2  -7   9        1.34       -5.46     14.30 o 
  -1  -7   9       49.17        1.09     14.20 o 
   0  -7   9        0.10       13.93      8.99 o 
   1  -7   9        0.10        3.41     11.97 o 
   2  -7   9        1.66        3.66     16.83 o 
  -5  -6   9       28.22       -9.73     14.10 o 
  -3  -6   9        3.62       -7.94      9.28 o 
  -2  -6   9        0.68        1.35      8.89 o 
  -1  -6   9       19.04       10.73      9.73 o 
   0  -6   9        1.35        5.50      8.04 o 
   1  -6   9       28.53       24.33     14.40 o 
   2  -6   9      166.05      176.61     70.58 o 
   3  -6   9        0.11       -8.74     14.20 o 
   4  -6   9       14.18       13.48     15.19 o 
  -6  -5   9       42.96       40.37     12.31 o 
  -5  -5   9        0.00        4.56     11.17 o 
  -4  -5   9       65.73       67.51     25.87 o 
  -3  -5   9       17.79       12.53      7.66 o 
  -2  -5   9        7.44        5.29      6.77 o 
  -1  -5   9       79.59       97.43     15.89 o 
   0  -5   9       46.57       40.44      8.91 o 
   1  -5   9      288.15      357.33     74.48 o 
   2  -5   9       91.84      143.53     24.24 o 
   3  -5   9      163.83      220.84     31.69 o 
   4  -5   9        4.26       11.92     12.91 o 
   5  -5   9        2.14       -3.18     10.72 o 
  -7  -4   9        5.02       20.32      9.82 o 
  -6  -4   9       17.77       16.40     15.09 o 
  -5  -4   9      208.53      156.40     27.22 o 
  -4  -4   9      101.00       64.59     12.65 o 
  -3  -4   9       56.11       49.41     18.52 o 
  -2  -4   9        0.71        0.29      8.00 o 
  -1  -4   9        8.85        5.82     16.09 o 
   0  -4   9      761.12      844.16     52.26 o 
   1  -4   9       91.42       74.79     12.56 o 
   2  -4   9       89.71       98.88     10.89 o 
   3  -4   9        9.50        5.46     14.10 o 
   4  -4   9      120.94      168.07     30.20 o 
   5  -4   9       18.86        8.54     11.72 o 
   6  -4   9        5.72       14.90     13.80 o 
  -8  -3   9       57.61       26.62     22.15 o 
  -7  -3   9       11.35       12.39     13.90 o 
  -6  -3   9        8.49        1.59      8.10 o 
  -5  -3   9       24.17        7.13      9.30 o 
  -4  -3   9       22.27        2.10      9.55 o 
  -3  -3   9       16.25        8.87      5.54 o 
  -2  -3   9       20.19       -5.85      8.26 o 
  -1  -3   9      206.53      238.11     22.80 o 
   0  -3   9       51.37       61.38     18.03 o 
   1  -3   9       42.63       37.45     13.16 o 
   2  -3   9        3.75        0.98      9.56 o 
   3  -3   9       12.37        7.55     14.10 o 
   4  -3   9       30.75       30.09     14.00 o 
   5  -3   9        4.32        2.18     11.72 o 
   6  -3   9       15.81       32.87     16.98 o 
   7  -3   9       12.38       29.49     15.79 o 
  -8  -2   9       61.24       43.41     14.35 o 
  -7  -2   9        7.37       -2.81     14.25 o 
  -6  -2   9       49.14       60.16     27.16 o 
  -5  -2   9        1.45       -7.46      7.46 o 
  -4  -2   9       82.33       84.50     11.16 o 
  -3  -2   9      655.27      712.29     41.92 o 
  -2  -2   9       13.53       15.53      7.02 o 
  -1  -2   9      341.80      348.10     25.81 o 
   0  -2   9      229.92      205.68     45.56 o 
   1  -2   9      158.35      158.58     15.83 o 
   2  -2   9      143.60      162.60     32.14 o 
   3  -2   9       29.83       10.09     10.60 o 
   4  -2   9       68.56       53.62     13.29 o 
   5  -2   9      147.30      162.62     26.82 o 
   6  -2   9        0.08       12.71     20.16 o 
   7  -2   9       22.30      -11.62     12.61 o 
   8  -2   9      100.18      135.08     33.57 o 
  -9  -1   9        8.08       18.87     18.87 o 
  -8  -1   9        3.05        8.76      9.51 o 
  -7  -1   9        4.48       16.06     16.24 o 
  -6  -1   9        0.26        5.55      8.08 o 
  -5  -1   9       53.08       55.97     14.15 o 
  -4  -1   9       14.65        8.31      8.32 o 
  -3  -1   9      125.85      113.81     13.20 o 
  -2  -1   9      265.17      256.27     24.45 o 
  -1  -1   9      235.31      237.22     19.93 o 
   0  -1   9      163.78      172.19     17.50 o 
   1  -1   9       33.43       28.38      8.58 o 
   2  -1   9       66.89       56.62     11.52 o 
   3  -1   9       88.48       73.81     11.52 o 
   4  -1   9      313.69      308.74     24.31 o 
   5  -1   9       10.07       12.75     11.74 o 
   6  -1   9        3.89      -11.72     11.72 o 
   7  -1   9       50.85       52.84     21.15 o 
   8  -1   9       41.52       53.53     40.92 o 
  -9   0   9       13.86       37.64     21.05 o 
  -8   0   9       45.20       50.85     22.15 o 
  -7   0   9       26.15       11.99     10.28 o 
  -6   0   9      320.97      258.29     35.48 o 
  -5   0   9      619.16      716.02     42.93 o 
  -4   0   9      133.93      102.43     27.67 o 
  -3   0   9      198.77      207.28     18.28 o 
  -2   0   9      186.29      171.08     18.90 o 
  -1   0   9        0.39        0.38      6.96 o 
   0   0   9        0.39       -6.77      6.77 o 
   1   0   9       34.07       26.67      9.89 o 
   2   0   9        1.73       28.83     65.29 o 
   3   0   9      282.05      287.28     20.76 o 
   4   0   9      536.75      544.12     33.51 o 
   5   0   9       22.30       24.73     15.00 o 
   6   0   9       99.30       99.33     26.72 o 
   7   0   9        0.53       -4.27     14.90 o 
   8   0   9       52.51       61.08     27.41 o 
   9   0   9       63.21       49.16     21.95 o 
  -9   1   9        2.16        1.09     18.67 o 
  -8   1   9        0.00       16.48     16.48 o 
  -7   1   9        4.24       19.96      8.90 o 
  -6   1   9      131.08       96.79     15.51 o 
  -5   1   9      231.28      270.73     22.88 o 
  -4   1   9      212.15      192.49     27.52 o 
  -3   1   9       29.48       35.12     10.53 o 
  -2   1   9       36.25       38.75     12.76 o 
  -1   1   9      686.33      689.85     40.50 o 
   0   1   9       19.57       17.11     11.23 o 
   1   1   9        3.47        0.17     13.11 o 
   2   1   9      128.05      129.76     15.30 o 
   3   1   9      249.62      245.00     24.45 o 
   4   1   9      134.03      149.57     17.03 o 
   5   1   9      286.82      290.51     40.95 o 
   6   1   9      186.43      172.84     23.00 o 
   7   1   9        0.33       10.63     14.90 o 
   8   1   9        3.91       10.63     17.97 o 
   9   1   9       27.07       26.32     26.32 o 
  -9   2   9        0.27       -2.18     18.57 o 
  -8   2   9        1.31       -2.18     15.29 o 
  -7   2   9       43.62       40.42     17.48 o 
  -6   2   9       89.09       87.51     20.86 o 
  -5   2   9       20.15       15.39     13.21 o 
  -4   2   9      150.55      132.71     28.17 o 
  -3   2   9      167.15      133.47     15.69 o 
  -2   2   9      180.74      182.72     40.69 o 
  -1   2   9        0.06        2.49      6.55 o 
   0   2   9      252.12      238.59     18.60 o 
   1   2   9        8.39        2.62      8.44 o 
   2   2   9       44.46       37.98      9.71 o 
   3   2   9        7.51       -6.55     10.24 o 
   4   2   9       15.27       18.09     10.65 o 
   5   2   9       41.68       40.82     19.37 o 
   6   2   9       73.09       72.90     17.18 o 
   8   2   9        9.70       19.17     19.17 o 
   9   2   9        0.12        2.09     28.50 o 
  -9   3   9        0.60        8.64     22.74 o 
  -8   3   9        1.09      -23.73     23.73 o 
  -7   3   9       16.49       23.27     10.68 o 
  -6   3   9       27.21       53.03     24.93 o 
  -5   3   9        1.40        9.73     20.65 o 
  -4   3   9       25.91       30.59     15.29 o 
  -3   3   9      133.35      123.79     15.43 o 
  -2   3   9       98.51      107.83     13.94 o 
  -1   3   9      144.89      160.19     16.06 o 
   0   3   9      256.29      234.05     21.77 o 
   1   3   9       38.11       40.03     10.85 o 
   2   3   9       41.84       38.48     10.08 o 
   3   3   9      153.32      129.52     36.36 o 
   4   3   9      128.72      124.54     22.20 o 
   5   3   9        3.93        7.55     10.72 o 
   6   3   9       15.48       22.54     12.91 o 
   7   3   9       10.36       19.14     13.22 o 
   8   3   9        0.85      -14.90     14.90 o 
   9   3   9        9.67       -1.09     13.80 o 
  -8   4   9        8.33      -14.99     16.09 o 
  -7   4   9       20.11       43.89     19.27 o 
  -6   4   9       43.41       49.26     17.18 o 
  -5   4   9      237.41      313.81     34.58 o 
  -4   4   9        5.05        0.00     14.00 o 
  -3   4   9        6.79       50.94     17.38 o 
  -2   4   9      172.39      179.51     19.57 o 
  -1   4   9       60.12       50.27     18.42 o 
   0   4   9       14.90       21.84      9.66 o 
   1   4   9      206.64      198.55     19.28 o 
   2   4   9       53.00       44.84     13.05 o 
   3   4   9        0.23       -3.58      8.66 o 
   4   4   9       95.78       92.08     16.09 o 
   5   4   9       16.13       22.44     18.17 o 
   6   4   9      105.77       81.35     23.54 o 
   7   4   9        7.17       12.86      9.83 o 
   8   4   9       19.68        0.00     19.27 o 
   9   4   9        1.83      -13.90     21.35 o 
  -8   5   9        0.60       -6.36     24.33 o 
  -7   5   9        9.98       49.75     27.51 o 
  -6   5   9       18.51       23.34     17.97 o 
  -5   5   9      101.33       60.49     19.07 o 
  -4   5   9        3.62        7.45     13.80 o 
  -3   5   9      346.50      404.09     43.04 o 
  -2   5   9      310.77      299.47     56.56 o 
  -1   5   9       74.46       55.03     20.96 o 
   0   5   9        6.69        1.41      7.79 o 
   1   5   9       42.28       39.56     12.25 o 
   2   5   9       46.03       38.36     10.36 o 
   3   5   9      143.05      139.01     14.58 o 
   4   5   9       76.25       55.32     19.17 o 
   5   5   9        5.59       12.71     12.81 o 
   6   5   9        0.87        0.00      9.63 o 
   7   5   9        0.89        0.00     12.81 o 
   8   5   9        2.39        4.27     17.18 o 
   9   5   9       12.42        3.18     22.54 o 
  -7   6   9       20.16        8.34     18.87 o 
  -6   6   9        7.41       -2.09     23.04 o 
  -5   6   9       51.38       40.92     23.04 o 
  -4   6   9      456.46      398.31     40.27 o 
  -3   6   9        0.48       -2.09     11.62 o 
  -2   6   9      110.12       91.49     18.08 o 
  -1   6   9      104.12       96.25     20.36 o 
   0   6   9       57.47       33.47     28.80 o 
   1   6   9       95.92       59.37     25.98 o 
   2   6   9       41.93       40.60     13.61 o 
   3   6   9      505.62      626.45     56.39 o 
   4   6   9       45.07       71.71     21.15 o 
   5   6   9        5.26        7.45     12.71 o 
   6   6   9       15.14       20.16     15.99 o 
   7   6   9       42.28       65.25     21.35 o 
   9   6   9       28.10       17.21     12.86 o 
  -7   7   9        0.00       15.59     24.92 o 
  -6   7   9       24.67       37.34     17.68 o 
  -5   7   9        0.62        3.08     14.50 o 
  -4   7   9       22.83       29.20     18.77 o 
  -3   7   9       94.36      105.59     27.22 o 
  -2   7   9      188.71      206.06     27.42 o 
  -1   7   9      112.79      129.93     25.43 o 
   0   7   9       14.06       33.86     15.89 o 
   1   7   9       10.86        7.35     15.79 o 
   2   7   9      609.47      792.85     67.84 o 
   3   7   9       76.34       70.12     18.87 o 
   4   7   9      123.56      117.22     26.22 o 
   5   7   9       15.31       14.70     18.97 o 
   6   7   9        0.02       -5.26     10.63 o 
   7   7   9      282.66      459.50     60.02 o 
   8   7   9      121.16       83.84     26.92 o 
  -6   8   9       61.96       50.45     19.57 o 
  -5   8   9        1.35       -6.16     15.49 o 
  -4   8   9       48.87       42.31     22.74 o 
  -3   8   9       23.34       11.42     21.75 o 
  -2   8   9       62.88       67.74     18.77 o 
  -1   8   9       62.30       72.11     20.96 o 
   0   8   9        0.07       10.43     13.60 o 
   1   8   9       20.14       18.77     12.51 o 
   2   8   9        9.96       25.02     14.60 o 
   3   8   9      125.23      198.47     29.20 o 
   4   8   9        0.34        3.08     11.42 o 
   5   8   9        3.74       35.65     19.86 o 
   6   8   9        9.11       30.69     16.88 o 
   7   8   9        2.32       -3.18     18.17 o 
  -5   9   9        0.20       25.62     21.55 o 
  -4   9   9       14.57       48.36     23.63 o 
  -3   9   9       14.79        0.99     20.66 o 
  -2   9   9        5.01       17.58     14.50 o 
  -1   9   9        2.57       23.93     13.51 o 
   0   9   9      103.88      160.22     31.29 o 
   1   9   9      124.25      107.98     26.03 o 
   2   9   9       50.38       55.91     15.59 o 
   3   9   9      269.04      346.71     41.64 o 
   4   9   9       10.98       -0.99     17.68 o 
   5   9   9      120.27      154.96     22.05 o 
   6   9   9       23.00       19.07     19.07 o 
  -3  10   9        8.15       -8.24     14.40 o 
  -2  10   9       89.31       88.99     26.92 o 
  -1  10   9        1.83        4.17     17.68 o 
   0  10   9      254.22      286.77     39.75 o 
   1  10   9        3.08       -3.08     18.67 o 
   2  10   9       22.56       32.08     16.58 o 
   3  10   9       10.92       47.57     21.75 o 
   4  10   9       53.00       44.79     21.85 o 
   5  10   9       58.29       58.89     18.97 o 
   0  11   9       12.40        7.35     19.86 o 
   1  11   9       11.19       34.36     21.85 o 
   2  11   9        2.35      -14.60     18.67 o 
  -3  -6  10       37.08       10.92     20.76 o 
  -2  -6  10       13.84       15.29     15.29 o 
  -1  -6  10        5.23       -6.55     17.38 o 
   0  -6  10       40.79       46.15     21.35 o 
   1  -6  10       34.38       21.50     32.82 o 
   2  -6  10        0.96        3.56     13.36 o 
  -5  -5  10        3.80        7.55     19.46 o 
  -4  -5  10        1.41      -15.04     15.04 o 
  -3  -5  10       48.94       44.07     25.87 o 
  -2  -5  10        0.19        1.82     19.76 o 
  -1  -5  10       52.77       27.38     13.71 o 
   0  -5  10       48.45       58.78     19.76 o 
   1  -5  10       12.08        3.30     22.24 o 
   2  -5  10        9.05        9.93     14.40 o 
   3  -5  10      110.82      166.97     27.61 o 
   4  -5  10        2.68      -13.11     18.57 o 
  -6  -4  10        0.05        2.30     11.48 o 
  -5  -4  10        0.77       -7.37      8.87 o 
  -4  -4  10        5.75       -0.97      9.19 o 
  -3  -4  10        0.40       14.40     12.21 o 
  -2  -4  10       38.83        7.92     23.59 o 
  -1  -4  10        2.60       19.96     14.40 o 
   0  -4  10      100.35       99.83     19.97 o 
   1  -4  10        1.49       -6.65      6.65 o 
   2  -4  10      137.12      158.64     27.62 o 
   3  -4  10        1.20       -4.37     13.11 o 
   4  -4  10        9.98       13.01     20.66 o 
   5  -4  10       10.89      -11.92     20.46 o 
  -7  -3  10       74.82       98.98     15.18 o 
  -6  -3  10        0.06        9.29     19.02 o 
  -5  -3  10        6.66       -4.10      8.67 o 
  -4  -3  10        0.53       10.88     13.51 o 
  -3  -3  10        0.11        2.98      8.74 o 
  -2  -3  10        0.29       -8.34      8.34 o 
  -1  -3  10       34.33       26.24      9.24 o 
   0  -3  10       68.27       72.57     13.87 o 
   1  -3  10       89.49       62.45     22.05 o 
   2  -3  10       32.14       17.58     17.58 o 
   3  -3  10       60.37       34.96     13.11 o 
   4  -3  10        4.27       15.19     17.38 o 
   5  -3  10       14.21       20.46     16.19 o 
   6  -3  10        0.13       -7.45     21.35 o 
  -7  -2  10        5.06        5.08      9.78 o 
  -6  -2  10        0.01       13.87     11.53 o 
  -5  -2  10       11.47        6.41     11.22 o 
  -4  -2  10       60.26       33.81     18.22 o 
  -3  -2  10       85.45       85.79     14.03 o 
  -2  -2  10      143.99      139.68     14.70 o 
  -1  -2  10      350.25      336.57     33.70 o 
   0  -2  10      157.89      166.47     17.77 o 
   1  -2  10        8.31        4.86     13.06 o 
   2  -2  10      179.58      148.93     28.51 o 
   3  -2  10       11.30        4.37     15.29 o 
   4  -2  10        5.65       -4.37     18.47 o 
   5  -2  10       27.89       28.01     14.00 o 
   6  -2  10       18.89        7.45     17.08 o 
   7  -2  10       16.33       25.52     12.71 o 
  -8  -1  10        5.46        0.46     11.37 o 
  -7  -1  10        0.39       -3.25     18.27 o 
  -6  -1  10       24.34       26.47     20.31 o 
  -5  -1  10        9.63        8.94     12.86 o 
  -4  -1  10       14.52        8.94     15.69 o 
  -3  -1  10       60.11       60.63     13.10 o 
  -2  -1  10      645.56      637.78     40.34 o 
  -1  -1  10       33.86       29.41      8.74 o 
   0  -1  10       63.29       46.34     12.54 o 
   1  -1  10        0.10       -2.71      9.50 o 
   2  -1  10        3.56        9.83     12.02 o 
   3  -1  10       20.54       31.58     14.20 o 
   4  -1  10        5.75       16.29     17.38 o 
   5  -1  10      115.00      117.46     18.28 o 
   6  -1  10        0.99        1.09     13.90 o 
   7  -1  10        0.62        8.54     22.34 o 
  -8   0  10        1.26        1.09     22.24 o 
  -7   0  10       20.50       13.20     10.11 o 
  -6   0  10       22.45      -14.50     18.97 o 
  -5   0  10       28.56       13.41     16.78 o 
  -4   0  10       65.51       39.23     15.69 o 
  -3   0  10      116.97      125.24     20.91 o 
  -2   0  10      537.40      552.92     37.83 o 
  -1   0  10       13.43        2.67      7.65 o 
   0   0  10      137.86      134.97     14.94 o 
   1   0  10       16.85       36.91     12.21 o 
   2   0  10       90.66       75.58     14.14 o 
   3   0  10       16.72        4.37     18.47 o 
   4   0  10      374.37      414.73     53.38 o 
   5   0  10        1.94       -4.27     16.19 o 
   6   0  10        0.17      -14.99     14.99 o 
   7   0  10       41.80       22.44     25.62 o 
   8   0  10       44.18       44.49     28.60 o 
  -8   1  10       10.96       -3.28     23.24 o 
  -7   1  10       37.93       27.43     12.41 o 
  -6   1  10       29.50       11.61      8.76 o 
  -5   1  10        1.50        4.47     12.21 o 
  -4   1  10      450.14      488.90     57.27 o 
  -3   1  10     1269.69     1414.24     72.67 o 
  -2   1  10       14.40        2.33      7.29 o 
  -1   1  10       45.93       35.47      9.97 o 
   0   1  10       15.21       21.18      9.18 o 
   1   1  10        0.28       15.95     11.52 o 
   2   1  10        7.03       12.03     10.73 o 
   3   1  10      267.11      275.78     30.61 o 
   4   1  10       19.63       23.83     11.92 o 
   5   1  10       44.76       55.12     21.65 o 
   6   1  10        7.43        6.37      9.49 o 
   7   1  10        3.28       -4.27     14.99 o 
   8   1  10       20.25       29.79     21.25 o 
  -8   2  10        3.18      -26.41     26.41 o 
  -7   2  10        1.03       -7.01      7.72 o 
  -6   2  10        0.55       -4.37     15.49 o 
  -5   2  10        3.10        0.00     17.68 o 
  -4   2  10       80.83      108.76     22.25 o 
  -3   2  10        0.47       -4.47     16.68 o 
  -2   2  10       17.75       25.77     21.95 o 
  -1   2  10      113.42      103.23     16.69 o 
   0   2  10       79.59       64.58     17.83 o 
   1   2  10       98.15       93.36     14.64 o 
   2   2  10       81.09       95.16     18.57 o 
   3   2  10      180.44      140.39     19.67 o 
   4   2  10       32.81        9.73     11.92 o 
   5   2  10       92.70       75.59     21.65 o 
   6   2  10        3.17      -16.19     17.28 o 
   7   2  10       12.37        3.18     18.27 o 
   8   2  10        0.00      -14.99     14.99 o 
  -8   3  10        8.28       17.38     18.47 o 
  -7   3  10        0.85       -8.74     16.38 o 
  -6   3  10      131.42      150.89     29.60 o 
  -5   3  10       18.60        0.00     12.02 o 
  -4   3  10        6.03       -5.46     13.21 o 
  -3   3  10      247.39      205.41     35.38 o 
  -2   3  10        0.85       -6.65     15.49 o 
  -1   3  10        0.50       12.21     11.02 o 
   0   3  10      450.48      490.66     84.33 o 
   1   3  10       26.82       28.39     10.81 o 
   2   3  10        6.92        2.18     17.48 o 
   3   3  10      177.08      192.95     25.04 o 
   4   3  10        0.27       -3.28     12.91 o 
   5   3  10       62.79       59.29     15.10 o 
   6   3  10       32.13       34.46     20.46 o 
   7   3  10       32.36       21.55     16.63 o 
   8   3  10       78.16       57.90     25.72 o 
  -7   4  10       19.71       -3.28     25.92 o 
  -6   4  10       16.29        8.64     20.56 o 
  -5   4  10      121.48      111.65     28.21 o 
  -4   4  10       14.46       18.47     17.38 o 
  -3   4  10       44.57       30.59     18.57 o 
  -2   4  10       22.37       42.70     20.76 o 
  -1   4  10       20.00       30.69     12.02 o 
   0   4  10       54.24       44.89     18.57 o 
   1   4  10      132.56      125.37     25.13 o 
   2   4  10      390.27      410.90     38.18 o 
   3   4  10      200.23      243.63     31.40 o 
   4   4  10       28.62       14.00     10.73 o 
   5   4  10      154.31      174.05     25.83 o 
   6   4  10       36.11       22.54     20.46 o 
   7   4  10      111.00      127.94     22.65 o 
   8   4  10        4.98        9.63     21.45 o 
  -7   5  10        4.32        5.36     24.53 o 
  -6   5  10       23.54       19.27     18.17 o 
  -5   5  10        0.14      -11.82     16.09 o 
  -4   5  10       17.02        0.00     12.91 o 
  -3   5  10      119.28      101.32     22.65 o 
  -2   5  10        0.98       16.19     15.09 o 
  -1   5  10        0.20       18.37     11.92 o 
   0   5  10        0.06       -7.55     16.29 o 
   1   5  10      291.43      296.97     35.78 o 
   2   5  10      163.79      192.24     26.92 o 
   3   5  10        5.85        7.45     17.08 o 
   4   5  10      299.04      342.78     41.74 o 
   5   5  10        0.60       11.72     18.17 o 
   6   5  10       73.31        3.18     18.18 o 
   7   5  10       13.20        5.36     14.00 o 
   8   5  10       22.00       15.09     24.73 o 
  -6   6  10        1.18      -16.88     22.14 o 
  -5   6  10       22.20       -7.45     15.89 o 
  -4   6  10       14.51      -13.80     16.98 o 
  -3   6  10        0.24      -13.80     19.17 o 
  -2   6  10      212.08      284.07     36.47 o 
  -1   6  10       23.80       29.99     20.36 o 
   0   6  10       10.42       17.08     15.00 o 
   1   6  10       16.62       14.90     20.26 o 
   2   6  10      589.52      704.74     70.62 o 
   3   6  10      144.67      154.78     24.44 o 
   4   6  10        1.57        7.45     13.80 o 
   5   6  10        7.17       13.80     15.89 o 
   6   6  10       14.69      -12.81     17.08 o 
   7   6  10        0.41        4.27     16.09 o 
   8   6  10        3.17       -3.18     24.73 o 
  -6   7  10        0.82        7.35     20.85 o 
  -5   7  10       21.38        7.35     21.95 o 
  -4   7  10       49.96       24.13     18.87 o 
  -3   7  10        6.29        3.18     15.79 o 
  -2   7  10       18.90       29.49     22.15 o 
  -1   7  10       18.21       28.50     17.97 o 
   0   7  10        1.21       -3.18     17.97 o 
   1   7  10        3.19        4.17     18.97 o 
   2   7  10        0.81        4.17     12.61 o 
   3   7  10        8.12      -10.53     10.53 o 
   4   7  10       68.28      124.05     21.06 o 
   5   7  10       10.29       -6.36     12.71 o 
   6   7  10        3.99        1.09     13.80 o 
   7   7  10       31.31       39.62     21.45 o 
  -5   8  10        4.76       21.75     24.83 o 
  -4   8  10       13.30       11.42     16.58 o 
  -3   8  10       48.11       29.10     21.85 o 
  -2   8  10       77.49       74.09     17.78 o 
  -1   8  10       77.09       68.04     26.12 o 
   0   8  10        0.50       41.81     16.78 o 
   1   8  10      262.16      305.27     34.68 o 
   2   8  10       36.29       29.20     19.76 o 
   3   8  10       21.33       45.88     18.77 o 
   4   8  10      205.87      233.09     27.32 o 
   5   8  10        0.14        9.43     14.70 o 
   6   8  10      141.35      141.06     28.71 o 
  -3   9  10        6.77       14.50     20.66 o 
  -2   9  10        0.00        2.09     13.51 o 
  -1   9  10       26.32       19.76     19.76 o 
   0   9  10       33.90       33.27     20.76 o 
   1   9  10       73.23       61.28     19.76 o 
   2   9  10       51.15       54.92     24.93 o 
   3   9  10       51.62       82.93     24.93 o 
   4   9  10       37.50       32.28     20.86 o 
   5   9  10        1.46      -18.87     20.95 o 
  -1  10  10       11.35       26.91     19.66 o 
   0  10  10       11.31       22.84     19.66 o 
   1  10  10       28.00       15.49     16.58 o 
   2  10  10       70.32       66.25     21.75 o 
   3  10  10       66.35      108.95     26.02 o 
  -2  -5  11       28.42       22.49     12.56 o 
  -1  -5  11        2.02       19.25     14.80 o 
   0  -5  11        2.92       -8.89      8.89 o 
   1  -5  11       38.43       36.22     11.17 o 
  -4  -4  11       40.36       32.95     18.47 o 
  -3  -4  11      127.97       81.52     42.51 o 
  -2  -4  11       14.29        0.97     10.21 o 
  -1  -4  11       11.07        1.26     21.40 o 
   0  -4  11       57.04       15.59     16.69 o 
   1  -4  11       10.00       -2.18     16.68 o 
   2  -4  11       38.08       10.03     15.49 o 
   3  -4  11        1.07      -16.58     18.77 o 
  -5  -3  11        0.80       -3.27      8.75 o 
  -4  -3  11       38.65       49.76     17.68 o 
  -3  -3  11        7.66       18.28     10.19 o 
  -2  -3  11       21.41        3.28     14.40 o 
  -1  -3  11       50.89       13.31     16.59 o 
   0  -3  11       16.27       23.24     13.31 o 
   1  -3  11       29.26       16.58     18.77 o 
   2  -3  11       72.31       77.17     22.05 o 
   3  -3  11       10.03        1.09     13.21 o 
   4  -3  11        3.21       -4.37     14.20 o 
  -6  -2  11        0.47       -1.51     13.16 o 
  -5  -2  11        1.30        4.62     10.46 o 
  -4  -2  11        6.47       20.43     13.55 o 
  -3  -2  11       12.94       15.49     18.87 o 
  -2  -2  11      124.07      156.06     25.53 o 
  -1  -2  11       82.54       54.13     13.31 o 
   0  -2  11        9.47       -6.65     16.48 o 
   1  -2  11      116.97       90.29     24.24 o 
   2  -2  11       27.24       19.76     14.30 o 
   3  -2  11       44.42       38.34     21.95 o 
   4  -2  11       29.47       32.67     21.85 o 
   5  -2  11       57.05       52.04     24.93 o 
  -6  -1  11       48.39       31.62      9.21 o 
  -5  -1  11       10.45       23.89     19.27 o 
  -4  -1  11        0.93        2.28     18.97 o 
  -3  -1  11        9.92       -7.85     15.59 o 
  -2  -1  11        1.25        4.47     11.12 o 
  -1  -1  11      269.58      294.65     38.86 o 
   0  -1  11       43.39        9.93     14.30 o 
   1  -1  11       23.52        9.93     13.21 o 
   2  -1  11      178.39      153.50     34.08 o 
   3  -1  11       48.66       53.53     21.85 o 
   4  -1  11      125.21       57.71     26.12 o 
   5  -1  11       59.62       46.86     18.00 o 
   6  -1  11      113.68      125.06     34.47 o 
  -7   0  11        2.88       -8.34     10.08 o 
  -6   0  11        1.65        4.20     25.57 o 
  -5   0  11        0.37        3.38     15.69 o 
  -4   0  11      150.69      104.31     29.21 o 
  -3   0  11      162.43      151.11     25.83 o 
  -2   0  11        9.50       10.03     18.97 o 
  -1   0  11        2.80        3.38     11.12 o 
   0   0  11       65.30       54.13     18.77 o 
   1   0  11      119.42      107.78     23.15 o 
   2   0  11       20.05       25.22     15.29 o 
   3   0  11       44.20       55.72     20.76 o 
   4   0  11       17.48       33.76     17.38 o 
   5   0  11       17.99       17.38     20.66 o 
   6   0  11       33.36       27.01     21.55 o 
   7   0  11       20.17       -1.09     16.09 o 
  -7   1  11        7.71        7.44      7.42 o 
  -6   1  11        7.95        3.45     11.07 o 
  -5   1  11       40.45       45.88     23.54 o 
  -4   1  11      306.20      334.13     45.02 o 
  -3   1  11       36.35       24.63     20.16 o 
  -2   1  11        1.95      -11.12     17.87 o 
  -1   1  11      196.54      240.25     34.58 o 
   0   1  11       70.68       56.42     21.06 o 
   1   1  11      118.46      126.55     23.15 o 
   2   1  11        2.81       -1.09     12.02 o 
   3   1  11      110.81      100.43     27.32 o 
   4   1  11       15.12       12.02     12.02 o 
   5   1  11        4.77       10.82     20.66 o 
   6   1  11       17.79       18.37     23.73 o 
   7   1  11       10.96      -10.72     20.46 o 
  -7   2  11       19.04       55.51     27.81 o 
  -6   2  11       14.36      -18.87     23.34 o 
  -5   2  11       49.95       39.03     18.97 o 
  -4   2  11        5.37       -1.09     20.06 o 
  -3   2  11       17.56      -12.31     12.31 o 
  -2   2  11        6.75       10.03     12.21 o 
  -1   2  11        5.63       16.68     13.31 o 
   0   2  11       21.60      -18.77     18.77 o 
   1   2  11      154.80      138.49     27.52 o 
   2   2  11       22.52        3.28     14.20 o 
   3   2  11       30.17        6.55     15.29 o 
   4   2  11        1.90      -19.56     19.56 o 
   5   2  11       40.36       13.01     15.19 o 
   6   2  11        0.00        4.37     18.37 o 
   7   2  11       26.72        8.64     13.69 o 
  -7   3  11       61.14       53.93     31.88 o 
  -6   3  11      213.03      171.98     34.28 o 
  -5   3  11      104.12      115.92     27.61 o 
  -4   3  11       54.45       58.60     19.96 o 
  -3   3  11       86.99       70.82     24.33 o 
  -2   3  11       41.92       26.52     15.49 o 
  -1   3  11       13.76       24.33     14.40 o 
   0   3  11       70.98       56.12     18.67 o 
   1   3  11       96.97       86.52     20.86 o 
   2   3  11      110.55      109.96     20.76 o 
   3   3  11       50.44       65.05     23.84 o 
   4   3  11        2.20       -6.45     19.46 o 
   5   3  11        3.85        6.45     14.10 o 
   6   3  11        0.05        0.00     15.09 o 
   7   3  11      101.98      111.57     22.31 o 
  -6   4  11       11.95       30.49     23.93 o 
  -5   4  11        5.25       -5.46     22.94 o 
  -4   4  11      216.03      238.66     34.08 o 
  -3   4  11      273.67      313.53     36.37 o 
  -2   4  11       39.72       13.11     20.86 o 
  -1   4  11        3.04       -1.09     19.66 o 
   0   4  11        7.93      -10.92     10.92 o 
   1   4  11      284.08      309.97     38.16 o 
   2   4  11       29.80        3.28     11.92 o 
   3   4  11        0.00       -1.09     10.82 o 
   4   4  11      208.54      208.06     34.58 o 
   5   4  11       50.72       56.01     18.37 o 
   6   4  11        7.25       45.28     24.83 o 
   7   4  11       11.12       43.20     28.10 o 
  -6   5  11        0.54      -18.27     18.27 o 
  -5   5  11       25.03       12.91     20.46 o 
  -4   5  11        0.00       17.28     21.65 o 
  -3   5  11       38.14       42.21     23.83 o 
  -2   5  11       89.57       94.26     24.93 o 
  -1   5  11       52.28       56.31     21.65 o 
   0   5  11        3.26       -6.45     11.92 o 
   1   5  11        2.22        7.55     20.46 o 
   2   5  11       79.68       73.00     18.28 o 
   3   5  11      127.68       87.81     27.81 o 
   4   5  11       89.77       86.71     23.54 o 
   5   5  11      156.45      212.39     36.56 o 
   6   5  11        1.03        3.18     16.09 o 
   7   5  11       48.75        7.55     23.74 o 
  -5   6  11        0.57       -6.36     18.07 o 
  -4   6  11      131.01      107.78     26.72 o 
  -3   6  11      158.36      136.80     32.09 o 
  -2   6  11       23.57      -12.81     18.17 o 
  -1   6  11       15.66       -2.18     17.08 o 
   0   6  11       59.07       64.06     19.27 o 
   1   6  11       47.39       68.23     21.35 o 
   2   6  11        0.27       -3.18     13.80 o 
   3   6  11        2.53      -11.72     19.07 o 
   4   6  11       52.97       54.23     19.17 o 
   5   6  11        4.66      -14.90     20.26 o 
   6   6  11        0.40        1.09     16.09 o 
   7   6  11       15.10       14.00     25.82 o 
  -4   7  11        3.70       23.14     27.41 o 
  -3   7  11       43.06       28.50     20.06 o 
  -2   7  11      128.15      104.60     25.43 o 
  -1   7  11        0.41      -12.71     13.70 o 
   0   7  11       10.92       11.62     15.79 o 
   1   7  11        5.81        0.00     14.80 o 
   2   7  11       28.41       13.70     21.05 o 
   3   7  11       36.30       12.61     14.70 o 
   4   7  11        0.18       43.20     23.24 o 
   5   7  11       52.26       56.21     22.25 o 
   6   7  11        0.42        2.09     24.53 o 
  -3   8  11        1.02      -15.69     22.94 o 
  -2   8  11        5.33        0.00     26.12 o 
  -1   8  11       45.63       40.82     19.86 o 
   0   8  11       89.99       87.80     25.13 o 
   1   8  11       10.20       29.20     15.69 o 
   2   8  11       24.34       43.79     22.94 o 
   3   8  11        0.47       -9.43     16.68 o 
   4   8  11        2.59       15.69     19.96 o 
   5   8  11       15.73        9.53     16.88 o 
  -1   9  11       74.68       84.12     22.84 o 
   0   9  11      195.41      241.82     38.55 o 
   1   9  11        1.51      -22.84     22.84 o 
   2   9  11       82.95      106.77     21.85 o 
  -3  -3  12       15.02       -0.24     10.91 o 
  -2  -3  12        7.79       -3.28     13.31 o 
  -1  -3  12        2.44        7.75     18.77 o 
   0  -3  12        7.74      -11.12     18.87 o 
   1  -3  12        6.10        2.18     19.96 o 
   2  -3  12       13.90        8.84     21.05 o 
  -4  -2  12        6.20       16.30     13.81 o 
  -3  -2  12        6.15       22.14     15.49 o 
  -2  -2  12        0.32       17.68     19.86 o 
  -1  -2  12       32.95       34.16     19.86 o 
   0  -2  12       13.75       -5.46     18.77 o 
   1  -2  12        1.60      -19.86     19.86 o 
   2  -2  12        0.26       -5.46     14.30 o 
   3  -2  12       31.41       37.34     17.58 o 
  -5  -1  12       13.66        5.78     12.83 o 
  -4  -1  12       68.88       54.63     23.44 o 
  -3  -1  12       15.95       -7.75     14.40 o 
  -2  -1  12       75.10      103.99     27.71 o 
  -1  -1  12      149.94      141.26     31.99 o 
   0  -1  12       28.05      -22.05     22.05 o 
   1  -1  12       20.03      -11.02     17.58 o 
   2  -1  12       38.49       35.16     16.49 o 
   3  -1  12        0.11       -7.65     13.11 o 
   4  -1  12       20.17       31.68     18.57 o 
  -5   0  12       88.21       81.94     30.29 o 
  -4   0  12       91.80      147.80     26.92 o 
  -3   0  12       27.64       18.97     20.06 o 
  -2   0  12       38.53       -2.18     18.87 o 
  -1   0  12       17.91       12.12     19.86 o 
   0   0  12        0.02       -1.09     16.48 o 
   1   0  12       55.51       53.83     20.86 o 
   2   0  12       16.61       14.20     19.76 o 
   3   0  12        4.33       21.85     17.48 o 
   4   0  12       82.27       86.31     26.22 o 
   5   0  12      258.67      214.63     34.88 o 
  -5   1  12        0.20      -14.60     14.60 o 
  -4   1  12        9.74       28.00     24.63 o 
  -3   1  12        0.11      -13.41     15.59 o 
  -2   1  12       23.88       13.31     21.15 o 
  -1   1  12      286.94      244.77     39.95 o 
   0   1  12        3.39      -16.48     16.48 o 
   1   1  12       28.30       21.95     16.49 o 
   2   1  12        0.20        1.09     14.20 o 
   3   1  12        0.44       -1.09     18.57 o 
   4   1  12        0.92       10.92     22.94 o 
   5   1  12      124.19       96.85     33.77 o 
  -5   2  12        0.57        6.75     15.69 o 
  -4   2  12      101.73       48.07     26.82 o 
  -3   2  12       42.12       26.72     23.44 o 
  -2   2  12       12.00       11.12     14.40 o 
  -1   2  12        2.10        7.75     14.40 o 
   0   2  12        9.71       -5.46     13.21 o 
   1   2  12      113.88      141.35     32.88 o 
   2   2  12       72.64       51.35     24.04 o 
   3   2  12        9.73       -4.37     13.11 o 
   4   2  12       13.51       20.66     16.29 o 
   5   2  12        0.17       -7.65     16.29 o 
   6   2  12        4.63       11.92     22.84 o 
  -5   3  12       28.98       38.83     26.61 o 
  -4   3  12        2.91        3.38     17.78 o 
  -3   3  12       15.54       34.36     17.78 o 
  -2   3  12        8.88       32.08     25.42 o 
  -1   3  12        0.80        3.28     17.58 o 
   0   3  12       12.34       -6.55     13.11 o 
   1   3  12      101.37       68.74     24.04 o 
   2   3  12       26.70        9.83     18.47 o 
   3   3  12        9.47        5.46     19.56 o 
   4   3  12        0.16        6.55     16.29 o 
   5   3  12       42.56       32.57     20.66 o 
   6   3  12        3.85       -6.55     16.29 o 
  -5   4  12        9.99       18.67     25.22 o 
  -4   4  12       10.33       26.42     17.58 o 
  -3   4  12       21.66       41.71     24.13 o 
  -2   4  12       10.31      -12.02     12.02 o 
  -1   4  12        1.65        0.00     24.03 o 
   0   4  12       46.89       31.58     25.03 o 
   1   4  12       50.67       45.59     21.65 o 
   2   4  12        0.18       13.01     20.56 o 
   3   4  12       65.57       71.21     21.55 o 
   4   4  12      213.52      215.90     36.76 o 
   5   4  12       14.54       31.38     24.83 o 
   6   4  12       38.55       -4.37     27.01 o 
  -4   5  12       69.19       56.41     26.02 o 
  -3   5  12        5.62        4.37     15.19 o 
  -2   5  12        1.13        5.46     16.29 o 
  -1   5  12        5.61       11.92     20.56 o 
   0   5  12       16.85       10.82     17.28 o 
   1   5  12        0.81        2.18     16.09 o 
   2   5  12       17.80       21.45     23.64 o 
   3   5  12        0.01       61.07     32.17 o 
   4   5  12        1.34       -4.27     14.99 o 
   5   5  12       67.42       60.19     23.64 o 
  -4   6  12        4.65       -5.36     18.17 o 
  -3   6  12        1.80       11.82     23.53 o 
  -2   6  12       98.82      108.17     28.90 o 
  -1   6  12        5.96       -1.09     15.99 o 
   0   6  12       37.19        4.27     23.44 o 
   1   6  12       21.93       15.99     23.44 o 
   2   6  12        0.74        5.26     23.34 o 
   3   6  12        3.74       14.90     19.17 o 
   4   6  12       13.65       -8.54     18.07 o 
   5   6  12        3.07       11.72     15.99 o 
  -3   7  12       21.94       29.59     25.42 o 
  -2   7  12       14.30        3.18     16.88 o 
  -1   7  12        5.68       30.59     26.41 o 
   0   7  12       33.78       35.85     17.98 o 
   1   7  12        2.24      -10.53     15.79 o 
   2   7  12        3.31       13.70     14.70 o 
   3   7  12       12.00       27.41     20.06 o 
   4   7  12       55.85       61.28     28.50 o 
  -1   8  12        0.00       14.60     24.03 o 
   0   8  12       55.38       12.51     17.78 o 
   1   8  12       88.64       79.26     27.12 o 
   2   8  12       17.16      -16.68     16.68 o 
  -1  -1  13       74.85       32.97     25.33 o 
   0  -1  13        0.32        3.28     19.76 o 
   1  -1  13       65.64       54.92     27.51 o 
  -3   0  13       25.20        4.47     15.59 o 
  -2   0  13        0.51       39.82     23.24 o 
  -1   0  13       10.76       -6.65     15.39 o 
   0   0  13       35.95       28.50     15.39 o 
   1   0  13        8.79       41.61     26.32 o 
   2   0  13       61.12       47.08     25.23 o 
   3   0  13       33.78       27.41     24.13 o 
  -3   1  13        9.71        7.75     25.62 o 
  -2   1  13        2.38        0.00     21.05 o 
  -1   1  13        0.86      -11.02     14.30 o 
   0   1  13      109.23      128.43     26.42 o 
   1   1  13       77.54       93.06     30.69 o 
   2   1  13        0.03        2.18     21.85 o 
   3   1  13       67.43       69.92     29.50 o 
  -3   2  13       20.03        3.38     21.15 o 
  -2   2  13        3.02        4.47     25.42 o 
  -1   2  13       65.38       83.73     29.70 o 
   0   2  13        1.96       20.85     25.22 o 
   1   2  13        5.73      -21.85     21.85 o 
   2   2  13       20.13        5.46     16.39 o 
   3   2  13        0.68        8.74     15.29 o 
   4   2  13        1.25       10.92     18.47 o 
  -3   3  13       91.06      131.70     30.99 o 
  -2   3  13       36.22       14.30     25.32 o 
  -1   3  13       60.36       55.92     21.95 o 
   0   3  13        3.95        3.28     25.12 o 
   1   3  13        0.79       -8.74     16.29 o 
   2   3  13        0.00       -7.65     14.10 o 
   3   3  13      208.70      239.84     51.07 o 
   4   3  13       32.42       14.10     17.38 o 
  -3   4  13       10.78       -2.18     17.58 o 
  -2   4  13        0.01      -15.29     17.48 o 
  -1   4  13       73.09       71.91     25.03 o 
   0   4  13       10.04        5.46     19.56 o 
   1   4  13        2.83        3.28     22.74 o 
   2   4  13       27.59      -16.19     25.92 o 
   3   4  13        2.36       15.09     16.19 o 
   4   4  13        0.03       -1.09     16.19 o 
  -2   5  13        6.28       11.92     18.37 o 
  -1   5  13        2.42       11.92     18.37 o 
   0   5  13        1.64        4.27     23.63 o 
   1   5  13       21.10       39.72     19.27 o 
   2   5  13        2.25        1.09     14.99 o 
   3   5  13       18.52       20.36     20.36 o 
  -1   6  13       43.20       52.34     30.99 o 
   0   6  13      107.17      177.80     40.53 o 
   1   6  13        0.18      -24.43     24.43 o 
   2   6  13        4.61        5.26     14.90 o 
                                                 
